# Supplementary material for: Role of magnesium ions in the reaction mechanism at the interface between Tm1631 protein and its DNA ligand
Source: Chem Cent J. 2016 Jul 8;10:41. doi: 10.1186/s13065-016-0188-6 (PMC4939058; doi:10.1186/s13065-016-0188-6)
Supplement: Supplementary file 3 — 10.1186/s13065-016-0188-6 PDB structures for all studied mechanisms. [file 13065_2016_188_MOESM3_ESM.zip]

Archive with 48 entries (48 files):
- 1-koor.pdb
- 1.pdb
- 10-koor.pdb
- 10.pdb
- 11-koor.pdb
- 11.pdb
- 12-koor.pdb
- 12.pdb
- 13-koor.pdb
- 13.pdb
- 14-koor.pdb
- 14.pdb
- 15-koor.pdb
- 15.pdb
- 16-koor.pdb
- 16.pdb
- 2-koor.pdb
- 2.pdb
- 3-koor.pdb
- 3.pdb
- 4-koor.pdb
- 4.pdb
- 5-koor.pdb
- 5.pdb
- 6-koor.pdb
- 6.pdb
- 7-koor.pdb
- 7.pdb
- 8-koor.pdb
- 8.pdb
- 9-koor.pdb
- 9.pdb
- slike-no-mg-3000-1.pdb
- slike-no-mg-3000-10.pdb
- slike-no-mg-3000-11.pdb
- slike-no-mg-3000-12.pdb
- slike-no-mg-3000-13.pdb
- slike-no-mg-3000-14.pdb
- slike-no-mg-3000-15.pdb
- slike-no-mg-3000-16.pdb
- slike-no-mg-3000-2.pdb
- slike-no-mg-3000-3.pdb
- slike-no-mg-3000-4.pdb
- slike-no-mg-3000-5.pdb
- slike-no-mg-3000-6.pdb
- slike-no-mg-3000-7.pdb
- slike-no-mg-3000-8.pdb
- slike-no-mg-3000-9.pdb
