# Supplementary material for: Role of magnesium ions in the reaction mechanism at the interface between Tm1631 protein and its DNA ligand
Source: Chem Cent J. 2016 Jul 8;10:41. doi: 10.1186/s13065-016-0188-6 (PMC4939058; doi:10.1186/s13065-016-0188-6)
Supplement: Supplementary file 3 — 10.1186/s13065-016-0188-6 PDB structures for all studied mechanisms. [file 13065_2016_188_MOESM3_ESM.zip › 1-koor.pdb]

ATOM      1  C4' CYT     6      -5.386   6.139   4.915  1.00  0.00      X1  
ATOM      2  H4' CYT     6      -5.573   6.601   5.899  1.00  0.00      X1  
ATOM      3  O4' CYT     6      -3.998   6.014   4.650  1.00  0.00      X1  
ATOM      4  C1' CYT     6      -3.537   7.175   3.910  1.00  0.00      X1  
ATOM      5  H1' CYT     6      -2.775   7.675   4.519  1.00  0.00      X1  
ATOM      6 QQH3 CYT     6      -3.111   6.847   2.958  1.00  0.00      X1  
ATOM      7 QQH2 CYT     6      -5.851   5.146   4.891  1.00  0.00      X1  
ATOM      8  C2' CYT     6      -4.775   8.094   3.754  1.00  0.00      X1  
ATOM      9 H2'' CYT     6      -4.795   8.674   2.833  1.00  0.00      X1  
ATOM     10  H2' CYT     6      -4.820   8.798   4.594  1.00  0.00      X1  
ATOM     11  C3' CYT     6      -5.946   7.116   3.872  1.00  0.00      X1  
ATOM     12  H3' CYT     6      -6.132   6.641   2.908  1.00  0.00      X1  
ATOM     13  O3' CYT     6      -7.200   7.720   4.322  1.00  1.00      X1  
ATOM     14  P   3DR     7      -8.565   7.641   3.272  1.00  1.00      X1  
ATOM     15  O1P 3DR     7      -8.144   8.200   1.971  1.00  1.00      X1  
ATOM     16  O2P 3DR     7      -9.479   8.381   4.311  1.00  1.00      X1  
ATOM     17  O5' 3DR     7      -8.943   6.082   3.367  1.00  0.00      X1  
ATOM     18  C5' 3DR     7      -8.690   5.230   2.208  1.00  0.00      X1  
ATOM     19  H5' 3DR     7      -7.650   4.895   2.248  1.00  0.00      X1  
ATOM     20 H5'' 3DR     7      -8.839   5.791   1.284  1.00  0.00      X1  
ATOM     21 QQH1 3DR     7      -9.383   4.386   2.251  1.00  0.00      X1  
ATOM     22  N   ASN    45      -5.956  14.961   3.314  1.00  0.00      X1  
ATOM     23  HN  ASN    45      -5.607  15.421   2.500  1.00  0.00      X1  
ATOM     24  CA  ASN    45      -5.676  13.544   3.511  1.00  0.00      X1  
ATOM     25  HA  ASN    45      -5.689  13.318   4.571  1.00  0.00      X1  
ATOM     26  CB  ASN    45      -6.783  12.731   2.776  1.00  0.00      X1  
ATOM     27  HB1 ASN    45      -6.729  12.945   1.692  1.00  0.00      X1  
ATOM     28  HB2 ASN    45      -7.772  13.094   3.129  1.00  0.00      X1  
ATOM     29  CG  ASN    45      -6.770  11.221   3.018  1.00  0.00      X1  
ATOM     30  OD1 ASN    45      -7.008  10.701   4.122  1.00  0.00      X1  
ATOM     31  ND2 ASN    45      -6.567  10.464   1.920  1.00  0.00      X1  
ATOM     32 HD21 ASN    45      -6.854   9.501   1.969  1.00  0.00      X1  
ATOM     33 HD22 ASN    45      -6.495  10.896   1.022  1.00  0.00      X1  
ATOM     34  C   ASN    45      -4.272  13.173   3.025  1.00  0.00      X1  
ATOM     35  O   ASN    45      -3.704  12.186   3.492  1.00  0.00      X1  
ATOM     36  CG  LYS    73      -6.577  14.234   8.537  1.00  0.00      X1  
ATOM     37  HG1 LYS    73      -6.588  14.884   7.655  1.00  0.00      X1  
ATOM     38  HG2 LYS    73      -6.448  14.879   9.409  1.00  0.00      X1  
ATOM     39 QQH4 LYS    73      -5.726  13.549   8.470  1.00  0.00      X1  
ATOM     40  CD  LYS    73      -7.905  13.527   8.750  1.00  0.00      X1  
ATOM     41  HD1 LYS    73      -8.634  14.284   9.067  1.00  0.00      X1  
ATOM     42  HD2 LYS    73      -7.822  12.801   9.569  1.00  0.00      X1  
ATOM     43  CE  LYS    73      -8.473  12.850   7.529  1.00  0.00      X1  
ATOM     44  HE1 LYS    73      -7.945  11.930   7.259  1.00  0.00      X1  
ATOM     45  HE2 LYS    73      -8.480  13.524   6.673  1.00  0.00      X1  
ATOM     46  NZ  LYS    73      -9.909  12.473   7.826  1.00  1.00      X1  
ATOM     47  HZ1 LYS    73      -9.968  11.718   8.545  1.00  1.00      X1  
ATOM     48  HZ2 LYS    73     -10.435  13.315   8.182  1.00  1.00      X1  
ATOM     49  N   GLN   115      -5.965   9.152  11.730  1.00  0.00      X1  
ATOM     50  HN  GLN   115      -5.051   9.289  11.340  1.00  0.00      X1  
ATOM     51  CA  GLN   115      -6.893   8.373  10.946  1.00  0.00      X1  
ATOM     52  HA  GLN   115      -7.875   8.434  11.395  1.00  0.00      X1  
ATOM     53  CB  GLN   115      -7.011   8.920   9.497  1.00  0.00      X1  
ATOM     54  HB1 GLN   115      -7.285   9.996   9.580  1.00  0.00      X1  
ATOM     55  HB2 GLN   115      -7.846   8.387   8.991  1.00  0.00      X1  
ATOM     56  CG  GLN   115      -5.744   8.803   8.620  1.00  0.00      X1  
ATOM     57  HG1 GLN   115      -5.566   7.740   8.358  1.00  0.00      X1  
ATOM     58  HG2 GLN   115      -4.859   9.162   9.186  1.00  0.00      X1  
ATOM     59  CD  GLN   115      -5.857   9.598   7.319  1.00  0.00      X1  
ATOM     60  OE1 GLN   115      -6.901   9.693   6.657  1.00  0.00      X1  
ATOM     61  NE2 GLN   115      -4.740  10.224   6.899  1.00  0.00      X1  
ATOM     62 HE21 GLN   115      -4.787  10.745   6.053  1.00  0.00      X1  
ATOM     63 HE22 GLN   115      -3.886  10.099   7.418  1.00  0.00      X1  
ATOM     64  C   GLN   115      -6.510   6.907  10.991  1.00  0.00      X1  
ATOM     65  O   GLN   115      -5.354   6.554  11.208  1.00  0.00      X1  
ATOM     66  OH2 TIP3 1720     -11.683   6.445   4.473  1.00  0.00      X1  
ATOM     67  H1  TIP3 1720     -10.987   5.823   4.165  1.00  0.00      X1  
ATOM     68  H2  TIP3 1720     -12.385   5.824   4.776  1.00  0.00      X1  
ATOM     69  OH2 TIP3 6134      -9.497   8.862   7.058  1.00  0.00      X1  
ATOM     70  H1  TIP3 6134      -9.435   7.889   7.270  1.00  0.00      X1  
ATOM     71  H2  TIP3 6134      -9.536   9.308   7.934  1.00  0.00      X1  
ATOM     72  OH2 TIP3 8306      -9.449  11.031   5.104  1.00  0.00      X1  
ATOM     73  H1  TIP3 8306      -9.484  12.004   4.900  1.00  0.00      X1  
ATOM     74  H2  TIP3 8306     -10.221  10.765   4.541  1.00  0.00      X1  
ATOM     75  OH2 TIP3 8371     -11.889   8.826   5.721  1.00  0.00      X1  
ATOM     76  H1  TIP3 8371     -11.043   8.942   6.225  1.00  0.00      X1  
ATOM     77  H2  TIP3 8371     -12.366   8.234   6.330  1.00  0.00      X1  
ATOM     78  OH2 TIP3 1863     -11.006   7.866   2.117  1.00  1.00      X1  
ATOM     79  H1  TIP3 1863     -10.403  12.146   6.988  1.00  1.00      X1  
ATOM     80  H2  TIP3 1863     -10.987   8.026   1.155  1.00  1.00      X1  
ATOM     81  OH2 TIP3 12311    -11.474  10.347   3.400  1.00  0.00      X1  
ATOM     82  H1  TIP3 12311    -10.856  10.364   2.613  1.00  0.00      X1  
ATOM     83  H2  TIP3 12311    -12.170  10.935   3.052  1.00  0.00      X1  
ATOM     84  OH2 TIP3 11859    -13.437   8.372   3.276  1.00  0.00      X1  
ATOM     85  H1  TIP3 11859    -13.581   7.515   2.810  1.00  0.00      X1  
ATOM     86  H2  TIP3 11859    -13.662   8.949   2.506  1.00  0.00      X1  
ATOM     87  MG  MG      1     -11.487   8.309   3.811  1.00  0.00      X1  
ATOM     88  MG  MG      2      -8.158   9.590   5.263  1.00  0.00      X1  
END
