# Supplementary material for: Role of magnesium ions in the reaction mechanism at the interface between Tm1631 protein and its DNA ligand
Source: Chem Cent J. 2016 Jul 8;10:41. doi: 10.1186/s13065-016-0188-6 (PMC4939058; doi:10.1186/s13065-016-0188-6)
Supplement: Supplementary file 3 — 10.1186/s13065-016-0188-6 PDB structures for all studied mechanisms. [file 13065_2016_188_MOESM3_ESM.zip › 1.pdb]

ATOM      1  C4' CYT     6      -4.690   5.968   5.014  1.00  0.00      X1  
ATOM      2  H4' CYT     6      -4.606   6.481   5.985  1.00  0.00      X1  
ATOM      3  O4' CYT     6      -3.430   5.876   4.365  1.00  0.00      X1  
ATOM      4  C1' CYT     6      -3.216   7.092   3.618  1.00  0.00      X1  
ATOM      5  H1' CYT     6      -2.504   7.721   4.173  1.00  0.00      X1  
ATOM      6 QQH3 CYT     6      -2.793   6.816   2.646  1.00  0.00      X1  
ATOM      7 QQH2 CYT     6      -5.072   4.951   5.176  1.00  0.00      X1  
ATOM      8  C2' CYT     6      -4.576   7.832   3.540  1.00  0.00      X1  
ATOM      9 H2'' CYT     6      -4.879   8.152   2.543  1.00  0.00      X1  
ATOM     10  H2' CYT     6      -4.574   8.709   4.192  1.00  0.00      X1  
ATOM     11  C3' CYT     6      -5.570   6.799   4.084  1.00  0.00      X1  
ATOM     12  H3' CYT     6      -5.940   6.212   3.240  1.00  0.00      X1  
ATOM     13  O3' CYT     6      -6.657   7.317   4.827  1.00  1.00      X1  
ATOM     14  P   3DR     7      -8.064   7.531   3.999  1.00  1.00      X1  
ATOM     15  O1P 3DR     7      -7.820   8.291   2.732  1.00  1.00      X1  
ATOM     16  O2P 3DR     7      -9.081   7.989   5.012  1.00  1.00      X1  
ATOM     17  O5' 3DR     7      -8.362   5.942   3.625  1.00  0.00      X1  
ATOM     18  C5' 3DR     7      -9.290   5.825   2.509  1.00  0.00      X1  
ATOM     19  H5' 3DR     7      -8.790   6.111   1.579  1.00  0.00      X1  
ATOM     20 H5'' 3DR     7     -10.156   6.485   2.677  1.00  0.00      X1  
ATOM     21 QQH1 3DR     7      -9.633   4.786   2.460  1.00  0.00      X1  
ATOM     22  CG  LYS    73      -6.811  14.024   8.284  1.00  0.00      X1  
ATOM     23  HG1 LYS    73      -6.743  14.739   7.456  1.00  0.00      X1  
ATOM     24  HG2 LYS    73      -6.808  14.614   9.207  1.00  0.00      X1  
ATOM     25 QQH4 LYS    73      -5.922  13.385   8.263  1.00  0.00      X1  
ATOM     26  CD  LYS    73      -8.109  13.226   8.226  1.00  0.00      X1  
ATOM     27  HD1 LYS    73      -8.936  13.876   8.538  1.00  0.00      X1  
ATOM     28  HD2 LYS    73      -8.083  12.400   8.948  1.00  0.00      X1  
ATOM     29  CE  LYS    73      -8.411  12.667   6.848  1.00  0.00      X1  
ATOM     30  HE1 LYS    73      -7.738  11.858   6.569  1.00  0.00      X1  
ATOM     31  HE2 LYS    73      -8.374  13.431   6.069  1.00  0.00      X1  
ATOM     32  NZ  LYS    73      -9.804  12.109   6.843  1.00  1.00      X1  
ATOM     33  HZ1 LYS    73      -9.997  11.542   7.703  1.00  1.00      X1  
ATOM     34  HZ2 LYS    73     -10.501  12.883   6.794  1.00  1.00      X1  
ATOM     35  N   GLN   115      -6.377   9.229  11.964  1.00  0.00      X1  
ATOM     36  HN  GLN   115      -5.583   9.507  11.424  1.00  0.00      X1  
ATOM     37  CA  GLN   115      -7.347   8.409  11.275  1.00  0.00      X1  
ATOM     38  HA  GLN   115      -8.307   8.481  11.770  1.00  0.00      X1  
ATOM     39  CB  GLN   115      -7.510   8.872   9.810  1.00  0.00      X1  
ATOM     40  HB1 GLN   115      -7.919   9.908   9.825  1.00  0.00      X1  
ATOM     41  HB2 GLN   115      -8.265   8.230   9.302  1.00  0.00      X1  
ATOM     42  CG  GLN   115      -6.197   8.875   8.992  1.00  0.00      X1  
ATOM     43  HG1 GLN   115      -5.777   7.850   8.933  1.00  0.00      X1  
ATOM     44  HG2 GLN   115      -5.444   9.537   9.463  1.00  0.00      X1  
ATOM     45  CD  GLN   115      -6.433   9.369   7.569  1.00  0.00      X1  
ATOM     46  OE1 GLN   115      -7.558   9.611   7.136  1.00  0.00      X1  
ATOM     47  NE2 GLN   115      -5.330   9.563   6.817  1.00  0.00      X1  
ATOM     48 HE21 GLN   115      -5.489   9.831   5.867  1.00  0.00      X1  
ATOM     49 HE22 GLN   115      -4.439   9.321   7.198  1.00  0.00      X1  
ATOM     50  C   GLN   115      -6.914   6.959  11.331  1.00  0.00      X1  
ATOM     51  O   GLN   115      -5.731   6.657  11.492  1.00  0.00      X1  
ATOM     52  OH2 TIP3 6134     -10.174   8.438   7.389  1.00  0.00      X1  
ATOM     53  H1  TIP3 6134     -10.007   7.536   7.740  1.00  0.00      X1  
ATOM     54  H2  TIP3 6134      -9.461   8.531   6.720  1.00  0.00      X1  
ATOM     55  OH2 TIP3 1863     -12.371   7.458   3.377  1.00  1.00      X1  
ATOM     56  H1  TIP3 1863      -9.941  11.470   6.014  1.00  1.00      X1  
ATOM     57  H2  TIP3 1863     -12.182   8.406   3.253  1.00  1.00      X1  
END
