# Supplementary material for: Role of magnesium ions in the reaction mechanism at the interface between Tm1631 protein and its DNA ligand
Source: Chem Cent J. 2016 Jul 8;10:41. doi: 10.1186/s13065-016-0188-6 (PMC4939058; doi:10.1186/s13065-016-0188-6)
Supplement: Supplementary file 3 — 10.1186/s13065-016-0188-6 PDB structures for all studied mechanisms. [file 13065_2016_188_MOESM3_ESM.zip › 10-koor.pdb]

ATOM    793  C4' CYT     6      -5.329   6.209   5.066  1.00  0.00      X10 
ATOM    794  H4' CYT     6      -5.481   6.637   6.070  1.00  0.00      X10 
ATOM    795  O4' CYT     6      -3.944   6.064   4.770  1.00  0.00      X10 
ATOM    796  C1' CYT     6      -3.487   7.220   4.027  1.00  0.00      X10 
ATOM    797  H1' CYT     6      -2.702   7.702   4.622  1.00  0.00      X10 
ATOM    798 QQH3 CYT     6      -3.080   6.891   3.064  1.00  0.00      X10 
ATOM    799 QQH2 CYT     6      -5.813   5.223   5.018  1.00  0.00      X10 
ATOM    800  C2' CYT     6      -4.701   8.165   3.902  1.00  0.00      X10 
ATOM    801 H2'' CYT     6      -4.725   8.720   2.964  1.00  0.00      X10 
ATOM    802  H2' CYT     6      -4.689   8.893   4.719  1.00  0.00      X10 
ATOM    803  C3' CYT     6      -5.932   7.243   4.088  1.00  0.00      X10 
ATOM    804  H3' CYT     6      -6.133   6.767   3.117  1.00  0.00      X10 
ATOM    805  O3' CYT     6      -7.117   7.824   4.568  1.00  1.00      X10 
ATOM    806  P   3DR     7      -8.969   7.676   2.935  1.00  1.00      X10 
ATOM    807  O1P 3DR     7      -8.057   8.355   1.987  1.00  1.00      X10 
ATOM    808  O2P 3DR     7      -9.649   8.373   4.171  1.00  1.00      X10 
ATOM    809  O5' 3DR     7      -8.886   6.107   3.278  1.00  0.00      X10 
ATOM    810  C5' 3DR     7      -8.523   5.184   2.208  1.00  0.00      X10 
ATOM    811  H5' 3DR     7      -7.493   4.874   2.383  1.00  0.00      X10 
ATOM    812 H5'' 3DR     7      -8.559   5.670   1.231  1.00  0.00      X10 
ATOM    813 QQH1 3DR     7      -9.217   4.339   2.227  1.00  0.00      X10 
ATOM    814  N   ASN    45      -5.930  15.026   3.290  1.00  0.00      X10 
ATOM    815  HN  ASN    45      -5.556  15.497   2.494  1.00  0.00      X10 
ATOM    816  CA  ASN    45      -5.627  13.616   3.501  1.00  0.00      X10 
ATOM    817  HA  ASN    45      -5.617  13.407   4.564  1.00  0.00      X10 
ATOM    818  CB  ASN    45      -6.733  12.775   2.799  1.00  0.00      X10 
ATOM    819  HB1 ASN    45      -6.703  12.964   1.709  1.00  0.00      X10 
ATOM    820  HB2 ASN    45      -7.721  13.127   3.163  1.00  0.00      X10 
ATOM    821  CG  ASN    45      -6.687  11.272   3.077  1.00  0.00      X10 
ATOM    822  OD1 ASN    45      -6.997  10.765   4.165  1.00  0.00      X10 
ATOM    823  ND2 ASN    45      -6.365  10.504   2.018  1.00  0.00      X10 
ATOM    824 HD21 ASN    45      -6.567   9.522   2.103  1.00  0.00      X10 
ATOM    825 HD22 ASN    45      -6.156  10.911   1.133  1.00  0.00      X10 
ATOM    826  C   ASN    45      -4.227  13.253   2.995  1.00  0.00      X10 
ATOM    827  O   ASN    45      -3.655  12.261   3.441  1.00  0.00      X10 
ATOM    828  CG  LYS    73      -6.618  14.267   8.531  1.00  0.00      X10 
ATOM    829  HG1 LYS    73      -6.602  14.940   7.666  1.00  0.00      X10 
ATOM    830  HG2 LYS    73      -6.509  14.890   9.422  1.00  0.00      X10 
ATOM    831 QQH4 LYS    73      -5.769  13.580   8.469  1.00  0.00      X10 
ATOM    832  CD  LYS    73      -7.952  13.558   8.675  1.00  0.00      X10 
ATOM    833  HD1 LYS    73      -8.702  14.310   8.957  1.00  0.00      X10 
ATOM    834  HD2 LYS    73      -7.908  12.828   9.494  1.00  0.00      X10 
ATOM    835  CE  LYS    73      -8.429  12.877   7.418  1.00  0.00      X10 
ATOM    836  HE1 LYS    73      -7.838  11.998   7.154  1.00  0.00      X10 
ATOM    837  HE2 LYS    73      -8.435  13.567   6.575  1.00  0.00      X10 
ATOM    838  NZ  LYS    73      -9.858  12.430   7.643  1.00  1.00      X10 
ATOM    839  HZ1 LYS    73      -9.925  11.651   8.336  1.00  1.00      X10 
ATOM    840  HZ2 LYS    73     -10.421  13.241   8.007  1.00  1.00      X10 
ATOM    841  N   GLN   115      -6.071   9.163  11.756  1.00  0.00      X10 
ATOM    842  HN  GLN   115      -5.169   9.309  11.343  1.00  0.00      X10 
ATOM    843  CA  GLN   115      -7.011   8.369  11.000  1.00  0.00      X10 
ATOM    844  HA  GLN   115      -7.983   8.426  11.469  1.00  0.00      X10 
ATOM    845  CB  GLN   115      -7.164   8.903   9.551  1.00  0.00      X10 
ATOM    846  HB1 GLN   115      -7.438   9.979   9.635  1.00  0.00      X10 
ATOM    847  HB2 GLN   115      -8.005   8.367   9.059  1.00  0.00      X10 
ATOM    848  CG  GLN   115      -5.914   8.795   8.649  1.00  0.00      X10 
ATOM    849  HG1 GLN   115      -5.738   7.737   8.365  1.00  0.00      X10 
ATOM    850  HG2 GLN   115      -5.017   9.147   9.201  1.00  0.00      X10 
ATOM    851  CD  GLN   115      -6.060   9.613   7.366  1.00  0.00      X10 
ATOM    852  OE1 GLN   115      -7.128   9.744   6.749  1.00  0.00      X10 
ATOM    853  NE2 GLN   115      -4.944  10.229   6.924  1.00  0.00      X10 
ATOM    854 HE21 GLN   115      -5.006  10.703   6.052  1.00  0.00      X10 
ATOM    855 HE22 GLN   115      -4.078  10.074   7.409  1.00  0.00      X10 
ATOM    856  C   GLN   115      -6.612   6.909  11.051  1.00  0.00      X10 
ATOM    857  O   GLN   115      -5.454   6.570  11.283  1.00  0.00      X10 
ATOM    858  OH2 TIP3 1720     -11.892   6.524   4.283  1.00  0.00      X10 
ATOM    859  H1  TIP3 1720     -11.142   5.891   4.242  1.00  0.00      X10 
ATOM    860  H2  TIP3 1720     -12.601   5.940   4.653  1.00  0.00      X10 
ATOM    861  OH2 TIP3 6134      -9.675   8.727   6.921  1.00  0.00      X10 
ATOM    862  H1  TIP3 6134      -9.591   7.765   7.158  1.00  0.00      X10 
ATOM    863  H2  TIP3 6134      -9.677   9.195   7.786  1.00  0.00      X10 
ATOM    864  OH2 TIP3 8306      -9.471  10.898   5.046  1.00  0.00      X10 
ATOM    865  H1  TIP3 8306      -9.446  11.861   4.818  1.00  0.00      X10 
ATOM    866  H2  TIP3 8306     -10.172  10.622   4.418  1.00  0.00      X10 
ATOM    867  OH2 TIP3 8371     -12.046   8.917   5.518  1.00  0.00      X10 
ATOM    868  H1  TIP3 8371     -11.168   8.976   5.990  1.00  0.00      X10 
ATOM    869  H2  TIP3 8371     -12.536   8.427   6.204  1.00  0.00      X10 
ATOM    870  OH2 TIP3 1863     -10.503   7.664   2.118  1.00  1.00      X10 
ATOM    871  H1  TIP3 1863     -10.298  12.113   6.773  1.00  1.00      X10 
ATOM    872  H2  TIP3 1863     -10.498   7.843   1.136  1.00  1.00      X10 
ATOM    873  OH2 TIP3 12311    -11.486  10.302   3.106  1.00  0.00      X10 
ATOM    874  H1  TIP3 12311    -10.765  10.490   2.434  1.00  0.00      X10 
ATOM    875  H2  TIP3 12311    -12.096  11.031   2.875  1.00  0.00      X10 
ATOM    876  OH2 TIP3 11859    -13.374   8.377   2.815  1.00  0.00      X10 
ATOM    877  H1  TIP3 11859    -13.726   7.526   2.452  1.00  0.00      X10 
ATOM    878  H2  TIP3 11859    -13.770   8.976   2.127  1.00  0.00      X10 
ATOM    879  MG  MG      1     -11.639   8.389   3.654  1.00  0.00      X10 
ATOM    880  MG  MG      2      -8.176   9.364   5.188  1.00  0.00      X10 
END
