# Supplementary material for: Role of magnesium ions in the reaction mechanism at the interface between Tm1631 protein and its DNA ligand
Source: Chem Cent J. 2016 Jul 8;10:41. doi: 10.1186/s13065-016-0188-6 (PMC4939058; doi:10.1186/s13065-016-0188-6)
Supplement: Supplementary file 3 — 10.1186/s13065-016-0188-6 PDB structures for all studied mechanisms. [file 13065_2016_188_MOESM3_ESM.zip › 10.pdb]

ATOM    514  C4' CYT     6      -5.062   5.924   5.062  1.00  0.00      X10 
ATOM    515  H4' CYT     6      -5.103   6.436   6.035  1.00  0.00      X10 
ATOM    516  O4' CYT     6      -3.710   5.854   4.576  1.00  0.00      X10 
ATOM    517  C1' CYT     6      -3.460   7.034   3.775  1.00  0.00      X10 
ATOM    518  H1' CYT     6      -2.729   7.652   4.324  1.00  0.00      X10 
ATOM    519 QQH3 CYT     6      -3.029   6.720   2.815  1.00  0.00      X10 
ATOM    520 QQH2 CYT     6      -5.421   4.888   5.190  1.00  0.00      X10 
ATOM    521  C2' CYT     6      -4.789   7.795   3.659  1.00  0.00      X10 
ATOM    522 H2'' CYT     6      -4.990   8.240   2.683  1.00  0.00      X10 
ATOM    523  H2' CYT     6      -4.816   8.602   4.399  1.00  0.00      X10 
ATOM    524  C3' CYT     6      -5.922   6.767   4.050  1.00  0.00      X10 
ATOM    525  H3' CYT     6      -6.010   6.122   3.128  1.00  0.00      X10 
ATOM    526  O3' CYT     6      -7.085   7.246   4.499  1.00  1.00      X10 
ATOM    527  P   3DR     7      -9.904   7.979   3.202  1.00  1.00      X10 
ATOM    528  O1P 3DR     7      -9.029   8.467   2.088  1.00  1.00      X10 
ATOM    529  O2P 3DR     7      -9.989   8.664   4.553  1.00  1.00      X10 
ATOM    530  O5' 3DR     7      -9.751   6.369   3.500  1.00  0.00      X10 
ATOM    531  C5' 3DR     7      -8.796   5.585   2.775  1.00  0.00      X10 
ATOM    532  H5' 3DR     7      -7.943   5.411   3.435  1.00  0.00      X10 
ATOM    533 H5'' 3DR     7      -8.434   6.135   1.903  1.00  0.00      X10 
ATOM    534 QQH1 3DR     7      -9.291   4.654   2.455  1.00  0.00      X10 
ATOM    535  CG  LYS    73      -6.677  13.900   8.238  1.00  0.00      X10 
ATOM    536  HG1 LYS    73      -6.574  14.604   7.402  1.00  0.00      X10 
ATOM    537  HG2 LYS    73      -6.719  14.506   9.150  1.00  0.00      X10 
ATOM    538 QQH4 LYS    73      -5.787  13.263   8.263  1.00  0.00      X10 
ATOM    539  CD  LYS    73      -7.975  13.103   8.147  1.00  0.00      X10 
ATOM    540  HD1 LYS    73      -8.797  13.749   8.483  1.00  0.00      X10 
ATOM    541  HD2 LYS    73      -7.947  12.250   8.836  1.00  0.00      X10 
ATOM    542  CE  LYS    73      -8.303  12.596   6.754  1.00  0.00      X10 
ATOM    543  HE1 LYS    73      -7.697  11.736   6.469  1.00  0.00      X10 
ATOM    544  HE2 LYS    73      -8.197  13.374   5.995  1.00  0.00      X10 
ATOM    545  NZ  LYS    73      -9.740  12.169   6.733  1.00  1.00      X10 
ATOM    546  HZ1 LYS    73      -9.941  11.445   7.468  1.00  1.00      X10 
ATOM    547  HZ2 LYS    73     -10.370  12.990   6.866  1.00  1.00      X10 
ATOM    548  N   GLN   115      -6.208   9.104  12.205  1.00  0.00      X10 
ATOM    549  HN  GLN   115      -5.399   9.365  11.678  1.00  0.00      X10 
ATOM    550  CA  GLN   115      -7.164   8.273  11.511  1.00  0.00      X10 
ATOM    551  HA  GLN   115      -8.144   8.382  11.957  1.00  0.00      X10 
ATOM    552  CB  GLN   115      -7.238   8.695  10.028  1.00  0.00      X10 
ATOM    553  HB1 GLN   115      -7.767   9.675   9.969  1.00  0.00      X10 
ATOM    554  HB2 GLN   115      -7.852   7.960   9.460  1.00  0.00      X10 
ATOM    555  CG  GLN   115      -5.844   8.854   9.379  1.00  0.00      X10 
ATOM    556  HG1 GLN   115      -5.263   7.920   9.514  1.00  0.00      X10 
ATOM    557  HG2 GLN   115      -5.282   9.691   9.843  1.00  0.00      X10 
ATOM    558  CD  GLN   115      -5.944   9.167   7.893  1.00  0.00      X10 
ATOM    559  OE1 GLN   115      -6.916   9.756   7.426  1.00  0.00      X10 
ATOM    560  NE2 GLN   115      -4.925   8.767   7.116  1.00  0.00      X10 
ATOM    561 HE21 GLN   115      -5.051   8.873   6.132  1.00  0.00      X10 
ATOM    562 HE22 GLN   115      -4.192   8.222   7.526  1.00  0.00      X10 
ATOM    563  C   GLN   115      -6.768   6.813  11.646  1.00  0.00      X10 
ATOM    564  O   GLN   115      -5.586   6.482  11.748  1.00  0.00      X10 
ATOM    565  OH2 TIP3 6134      -9.079   8.330   7.017  1.00  0.00      X10 
ATOM    566  H1  TIP3 6134      -9.282   8.350   6.046  1.00  0.00      X10 
ATOM    567  H2  TIP3 6134      -8.165   8.684   7.042  1.00  0.00      X10 
ATOM    568  OH2 TIP3 1863     -11.476   8.004   2.666  1.00  1.00      X10 
ATOM    569  H1  TIP3 1863     -10.009  11.751   5.804  1.00  1.00      X10 
ATOM    570  H2  TIP3 1863     -11.529   8.182   1.697  1.00  1.00      X10 
END
