# Supplementary material for: Role of magnesium ions in the reaction mechanism at the interface between Tm1631 protein and its DNA ligand
Source: Chem Cent J. 2016 Jul 8;10:41. doi: 10.1186/s13065-016-0188-6 (PMC4939058; doi:10.1186/s13065-016-0188-6)
Supplement: Supplementary file 3 — 10.1186/s13065-016-0188-6 PDB structures for all studied mechanisms. [file 13065_2016_188_MOESM3_ESM.zip › 11-koor.pdb]

ATOM    881  C4' CYT     6      -5.301   6.191   5.079  1.00  0.00      X11 
ATOM    882  H4' CYT     6      -5.442   6.615   6.086  1.00  0.00      X11 
ATOM    883  O4' CYT     6      -3.919   6.038   4.770  1.00  0.00      X11 
ATOM    884  C1' CYT     6      -3.462   7.197   4.032  1.00  0.00      X11 
ATOM    885  H1' CYT     6      -2.673   7.675   4.625  1.00  0.00      X11 
ATOM    886 QQH3 CYT     6      -3.061   6.873   3.065  1.00  0.00      X11 
ATOM    887 QQH2 CYT     6      -5.791   5.208   5.030  1.00  0.00      X11 
ATOM    888  C2' CYT     6      -4.672   8.148   3.918  1.00  0.00      X11 
ATOM    889 H2'' CYT     6      -4.701   8.706   2.982  1.00  0.00      X11 
ATOM    890  H2' CYT     6      -4.652   8.875   4.736  1.00  0.00      X11 
ATOM    891  C3' CYT     6      -5.909   7.234   4.115  1.00  0.00      X11 
ATOM    892  H3' CYT     6      -6.123   6.763   3.144  1.00  0.00      X11 
ATOM    893  O3' CYT     6      -7.078   7.818   4.617  1.00  1.00      X11 
ATOM    894  P   3DR     7      -9.003   7.689   2.897  1.00  1.00      X11 
ATOM    895  O1P 3DR     7      -8.053   8.347   1.978  1.00  1.00      X11 
ATOM    896  O2P 3DR     7      -9.647   8.387   4.150  1.00  1.00      X11 
ATOM    897  O5' 3DR     7      -8.922   6.126   3.255  1.00  0.00      X11 
ATOM    898  C5' 3DR     7      -8.521   5.188   2.211  1.00  0.00      X11 
ATOM    899  H5' 3DR     7      -7.496   4.883   2.425  1.00  0.00      X11 
ATOM    900 H5'' 3DR     7      -8.527   5.659   1.227  1.00  0.00      X11 
ATOM    901 QQH1 3DR     7      -9.214   4.343   2.222  1.00  0.00      X11 
ATOM    902  N   ASN    45      -5.931  15.019   3.287  1.00  0.00      X11 
ATOM    903  HN  ASN    45      -5.556  15.490   2.493  1.00  0.00      X11 
ATOM    904  CA  ASN    45      -5.622  13.610   3.501  1.00  0.00      X11 
ATOM    905  HA  ASN    45      -5.612  13.403   4.564  1.00  0.00      X11 
ATOM    906  CB  ASN    45      -6.725  12.761   2.801  1.00  0.00      X11 
ATOM    907  HB1 ASN    45      -6.698  12.948   1.710  1.00  0.00      X11 
ATOM    908  HB2 ASN    45      -7.715  13.108   3.166  1.00  0.00      X11 
ATOM    909  CG  ASN    45      -6.670  11.260   3.082  1.00  0.00      X11 
ATOM    910  OD1 ASN    45      -6.976  10.752   4.170  1.00  0.00      X11 
ATOM    911  ND2 ASN    45      -6.344  10.490   2.025  1.00  0.00      X11 
ATOM    912 HD21 ASN    45      -6.533   9.507   2.113  1.00  0.00      X11 
ATOM    913 HD22 ASN    45      -6.128  10.897   1.141  1.00  0.00      X11 
ATOM    914  C   ASN    45      -4.222  13.251   2.995  1.00  0.00      X11 
ATOM    915  O   ASN    45      -3.647  12.260   3.441  1.00  0.00      X11 
ATOM    916  CG  LYS    73      -6.619  14.266   8.537  1.00  0.00      X11 
ATOM    917  HG1 LYS    73      -6.602  14.940   7.673  1.00  0.00      X11 
ATOM    918  HG2 LYS    73      -6.508  14.887   9.429  1.00  0.00      X11 
ATOM    919 QQH4 LYS    73      -5.771  13.577   8.473  1.00  0.00      X11 
ATOM    920  CD  LYS    73      -7.955  13.559   8.681  1.00  0.00      X11 
ATOM    921  HD1 LYS    73      -8.704  14.311   8.964  1.00  0.00      X11 
ATOM    922  HD2 LYS    73      -7.911  12.827   9.497  1.00  0.00      X11 
ATOM    923  CE  LYS    73      -8.432  12.883   7.422  1.00  0.00      X11 
ATOM    924  HE1 LYS    73      -7.841  12.006   7.154  1.00  0.00      X11 
ATOM    925  HE2 LYS    73      -8.440  13.576   6.581  1.00  0.00      X11 
ATOM    926  NZ  LYS    73      -9.861  12.433   7.646  1.00  1.00      X11 
ATOM    927  HZ1 LYS    73      -9.926  11.651   8.335  1.00  1.00      X11 
ATOM    928  HZ2 LYS    73     -10.425  13.242   8.011  1.00  1.00      X11 
ATOM    929  N   GLN   115      -6.070   9.157  11.766  1.00  0.00      X11 
ATOM    930  HN  GLN   115      -5.167   9.301  11.352  1.00  0.00      X11 
ATOM    931  CA  GLN   115      -7.010   8.364  11.010  1.00  0.00      X11 
ATOM    932  HA  GLN   115      -7.982   8.421  11.480  1.00  0.00      X11 
ATOM    933  CB  GLN   115      -7.164   8.900   9.561  1.00  0.00      X11 
ATOM    934  HB1 GLN   115      -7.441   9.975   9.647  1.00  0.00      X11 
ATOM    935  HB2 GLN   115      -8.003   8.361   9.068  1.00  0.00      X11 
ATOM    936  CG  GLN   115      -5.912   8.798   8.662  1.00  0.00      X11 
ATOM    937  HG1 GLN   115      -5.730   7.740   8.378  1.00  0.00      X11 
ATOM    938  HG2 GLN   115      -5.018   9.155   9.215  1.00  0.00      X11 
ATOM    939  CD  GLN   115      -6.061   9.615   7.379  1.00  0.00      X11 
ATOM    940  OE1 GLN   115      -7.132   9.753   6.771  1.00  0.00      X11 
ATOM    941  NE2 GLN   115      -4.944  10.221   6.928  1.00  0.00      X11 
ATOM    942 HE21 GLN   115      -5.008  10.689   6.052  1.00  0.00      X11 
ATOM    943 HE22 GLN   115      -4.076  10.063   7.408  1.00  0.00      X11 
ATOM    944  C   GLN   115      -6.612   6.904  11.059  1.00  0.00      X11 
ATOM    945  O   GLN   115      -5.454   6.564  11.291  1.00  0.00      X11 
ATOM    946  OH2 TIP3 1720     -11.900   6.547   4.263  1.00  0.00      X11 
ATOM    947  H1  TIP3 1720     -11.148   5.917   4.233  1.00  0.00      X11 
ATOM    948  H2  TIP3 1720     -12.608   5.964   4.635  1.00  0.00      X11 
ATOM    949  OH2 TIP3 6134      -9.672   8.713   6.918  1.00  0.00      X11 
ATOM    950  H1  TIP3 6134      -9.586   7.752   7.157  1.00  0.00      X11 
ATOM    951  H2  TIP3 6134      -9.673   9.184   7.781  1.00  0.00      X11 
ATOM    952  OH2 TIP3 8306      -9.448  10.887   5.056  1.00  0.00      X11 
ATOM    953  H1  TIP3 8306      -9.427  11.851   4.828  1.00  0.00      X11 
ATOM    954  H2  TIP3 8306     -10.140  10.607   4.421  1.00  0.00      X11 
ATOM    955  OH2 TIP3 8371     -12.040   8.933   5.513  1.00  0.00      X11 
ATOM    956  H1  TIP3 8371     -11.159   8.983   5.981  1.00  0.00      X11 
ATOM    957  H2  TIP3 8371     -12.531   8.450   6.203  1.00  0.00      X11 
ATOM    958  OH2 TIP3 1863     -10.529   7.706   2.093  1.00  1.00      X11 
ATOM    959  H1  TIP3 1863     -10.299  12.117   6.774  1.00  1.00      X11 
ATOM    960  H2  TIP3 1863     -10.532   7.869   1.106  1.00  1.00      X11 
ATOM    961  OH2 TIP3 12311    -11.485  10.326   3.103  1.00  0.00      X11 
ATOM    962  H1  TIP3 12311    -10.762  10.518   2.436  1.00  0.00      X11 
ATOM    963  H2  TIP3 12311    -12.088  11.066   2.885  1.00  0.00      X11 
ATOM    964  OH2 TIP3 11859    -13.386   8.406   2.809  1.00  0.00      X11 
ATOM    965  H1  TIP3 11859    -13.738   7.554   2.446  1.00  0.00      X11 
ATOM    966  H2  TIP3 11859    -13.782   9.005   2.121  1.00  0.00      X11 
ATOM    967  MG  MG      1     -11.651   8.416   3.644  1.00  0.00      X11 
ATOM    968  MG  MG      2      -8.154   9.343   5.199  1.00  0.00      X11 
END
