# Supplementary material for: Role of magnesium ions in the reaction mechanism at the interface between Tm1631 protein and its DNA ligand
Source: Chem Cent J. 2016 Jul 8;10:41. doi: 10.1186/s13065-016-0188-6 (PMC4939058; doi:10.1186/s13065-016-0188-6)
Supplement: Supplementary file 3 — 10.1186/s13065-016-0188-6 PDB structures for all studied mechanisms. [file 13065_2016_188_MOESM3_ESM.zip › 11.pdb]

ATOM    571  C4' CYT     6      -4.954   5.901   5.094  1.00  0.00      X11 
ATOM    572  H4' CYT     6      -4.951   6.407   6.071  1.00  0.00      X11 
ATOM    573  O4' CYT     6      -3.623   5.826   4.558  1.00  0.00      X11 
ATOM    574  C1' CYT     6      -3.392   7.016   3.766  1.00  0.00      X11 
ATOM    575  H1' CYT     6      -2.656   7.634   4.310  1.00  0.00      X11 
ATOM    576 QQH3 CYT     6      -2.973   6.711   2.798  1.00  0.00      X11 
ATOM    577 QQH2 CYT     6      -5.315   4.866   5.230  1.00  0.00      X11 
ATOM    578  C2' CYT     6      -4.726   7.776   3.676  1.00  0.00      X11 
ATOM    579 H2'' CYT     6      -4.959   8.193   2.694  1.00  0.00      X11 
ATOM    580  H2' CYT     6      -4.733   8.607   4.392  1.00  0.00      X11 
ATOM    581  C3' CYT     6      -5.844   6.750   4.116  1.00  0.00      X11 
ATOM    582  H3' CYT     6      -5.966   6.105   3.194  1.00  0.00      X11 
ATOM    583  O3' CYT     6      -6.986   7.230   4.605  1.00  1.00      X11 
ATOM    584  P   3DR     7     -10.092   8.124   3.141  1.00  1.00      X11 
ATOM    585  O1P 3DR     7      -9.166   8.620   2.075  1.00  1.00      X11 
ATOM    586  O2P 3DR     7     -10.169   8.762   4.514  1.00  1.00      X11 
ATOM    587  O5' 3DR     7      -9.914   6.512   3.404  1.00  0.00      X11 
ATOM    588  C5' 3DR     7      -8.858   5.777   2.755  1.00  0.00      X11 
ATOM    589  H5' 3DR     7      -8.031   5.704   3.468  1.00  0.00      X11 
ATOM    590 H5'' 3DR     7      -8.505   6.327   1.880  1.00  0.00      X11 
ATOM    591 QQH1 3DR     7      -9.271   4.804   2.449  1.00  0.00      X11 
ATOM    592  CG  LYS    73      -6.725  13.883   8.309  1.00  0.00      X11 
ATOM    593  HG1 LYS    73      -6.649  14.583   7.470  1.00  0.00      X11 
ATOM    594  HG2 LYS    73      -6.720  14.488   9.223  1.00  0.00      X11 
ATOM    595 QQH4 LYS    73      -5.846  13.231   8.298  1.00  0.00      X11 
ATOM    596  CD  LYS    73      -8.039  13.111   8.265  1.00  0.00      X11 
ATOM    597  HD1 LYS    73      -8.838  13.783   8.607  1.00  0.00      X11 
ATOM    598  HD2 LYS    73      -8.015  12.270   8.969  1.00  0.00      X11 
ATOM    599  CE  LYS    73      -8.410  12.593   6.888  1.00  0.00      X11 
ATOM    600  HE1 LYS    73      -7.844  11.707   6.600  1.00  0.00      X11 
ATOM    601  HE2 LYS    73      -8.280  13.353   6.117  1.00  0.00      X11 
ATOM    602  NZ  LYS    73      -9.861  12.223   6.897  1.00  1.00      X11 
ATOM    603  HZ1 LYS    73     -10.063  11.502   7.635  1.00  1.00      X11 
ATOM    604  HZ2 LYS    73     -10.469  13.062   7.031  1.00  1.00      X11 
ATOM    605  N   GLN   115      -6.269   9.135  12.174  1.00  0.00      X11 
ATOM    606  HN  GLN   115      -5.474   9.411  11.634  1.00  0.00      X11 
ATOM    607  CA  GLN   115      -7.222   8.292  11.491  1.00  0.00      X11 
ATOM    608  HA  GLN   115      -8.202   8.405  11.935  1.00  0.00      X11 
ATOM    609  CB  GLN   115      -7.289   8.692  10.000  1.00  0.00      X11 
ATOM    610  HB1 GLN   115      -7.819   9.670   9.924  1.00  0.00      X11 
ATOM    611  HB2 GLN   115      -7.897   7.947   9.439  1.00  0.00      X11 
ATOM    612  CG  GLN   115      -5.891   8.847   9.356  1.00  0.00      X11 
ATOM    613  HG1 GLN   115      -5.308   7.916   9.507  1.00  0.00      X11 
ATOM    614  HG2 GLN   115      -5.333   9.690   9.811  1.00  0.00      X11 
ATOM    615  CD  GLN   115      -5.980   9.137   7.864  1.00  0.00      X11 
ATOM    616  OE1 GLN   115      -6.955   9.704   7.376  1.00  0.00      X11 
ATOM    617  NE2 GLN   115      -4.943   8.746   7.107  1.00  0.00      X11 
ATOM    618 HE21 GLN   115      -5.076   8.800   6.120  1.00  0.00      X11 
ATOM    619 HE22 GLN   115      -4.205   8.221   7.536  1.00  0.00      X11 
ATOM    620  C   GLN   115      -6.817   6.835  11.647  1.00  0.00      X11 
ATOM    621  O   GLN   115      -5.633   6.514  11.753  1.00  0.00      X11 
ATOM    622  OH2 TIP3 6134      -9.199   8.427   6.983  1.00  0.00      X11 
ATOM    623  H1  TIP3 6134      -9.443   8.465   6.024  1.00  0.00      X11 
ATOM    624  H2  TIP3 6134      -8.270   8.744   6.977  1.00  0.00      X11 
ATOM    625  OH2 TIP3 1863     -11.658   8.181   2.596  1.00  1.00      X11 
ATOM    626  H1  TIP3 1863     -10.150  11.811   5.971  1.00  1.00      X11 
ATOM    627  H2  TIP3 1863     -11.685   8.165   1.603  1.00  1.00      X11 
END
