# Supplementary material for: Role of magnesium ions in the reaction mechanism at the interface between Tm1631 protein and its DNA ligand
Source: Chem Cent J. 2016 Jul 8;10:41. doi: 10.1186/s13065-016-0188-6 (PMC4939058; doi:10.1186/s13065-016-0188-6)
Supplement: Supplementary file 3 — 10.1186/s13065-016-0188-6 PDB structures for all studied mechanisms. [file 13065_2016_188_MOESM3_ESM.zip › 12-koor.pdb]

ATOM    969  C4' CYT     6      -5.272   6.173   5.087  1.00  0.00      X12 
ATOM    970  H4' CYT     6      -5.402   6.594   6.096  1.00  0.00      X12 
ATOM    971  O4' CYT     6      -3.895   6.014   4.763  1.00  0.00      X12 
ATOM    972  C1' CYT     6      -3.438   7.176   4.030  1.00  0.00      X12 
ATOM    973  H1' CYT     6      -2.645   7.649   4.622  1.00  0.00      X12 
ATOM    974 QQH3 CYT     6      -3.041   6.855   3.060  1.00  0.00      X12 
ATOM    975 QQH2 CYT     6      -5.770   5.194   5.038  1.00  0.00      X12 
ATOM    976  C2' CYT     6      -4.645   8.132   3.927  1.00  0.00      X12 
ATOM    977 H2'' CYT     6      -4.679   8.690   2.991  1.00  0.00      X12 
ATOM    978  H2' CYT     6      -4.616   8.858   4.745  1.00  0.00      X12 
ATOM    979  C3' CYT     6      -5.886   7.225   4.135  1.00  0.00      X12 
ATOM    980  H3' CYT     6      -6.117   6.759   3.164  1.00  0.00      X12 
ATOM    981  O3' CYT     6      -7.039   7.813   4.659  1.00  1.00      X12 
ATOM    982  P   3DR     7      -9.042   7.703   2.861  1.00  1.00      X12 
ATOM    983  O1P 3DR     7      -8.058   8.338   1.966  1.00  1.00      X12 
ATOM    984  O2P 3DR     7      -9.633   8.403   4.138  1.00  1.00      X12 
ATOM    985  O5' 3DR     7      -8.964   6.145   3.232  1.00  0.00      X12 
ATOM    986  C5' 3DR     7      -8.528   5.194   2.216  1.00  0.00      X12 
ATOM    987  H5' 3DR     7      -7.509   4.895   2.465  1.00  0.00      X12 
ATOM    988 H5'' 3DR     7      -8.503   5.651   1.225  1.00  0.00      X12 
ATOM    989 QQH1 3DR     7      -9.219   4.348   2.217  1.00  0.00      X12 
ATOM    990  N   ASN    45      -5.935  15.007   3.283  1.00  0.00      X12 
ATOM    991  HN  ASN    45      -5.556  15.480   2.491  1.00  0.00      X12 
ATOM    992  CA  ASN    45      -5.621  13.600   3.497  1.00  0.00      X12 
ATOM    993  HA  ASN    45      -5.612  13.393   4.561  1.00  0.00      X12 
ATOM    994  CB  ASN    45      -6.717  12.745   2.795  1.00  0.00      X12 
ATOM    995  HB1 ASN    45      -6.688  12.931   1.704  1.00  0.00      X12 
ATOM    996  HB2 ASN    45      -7.710  13.086   3.158  1.00  0.00      X12 
ATOM    997  CG  ASN    45      -6.654  11.243   3.078  1.00  0.00      X12 
ATOM    998  OD1 ASN    45      -6.952  10.737   4.169  1.00  0.00      X12 
ATOM    999  ND2 ASN    45      -6.329  10.473   2.021  1.00  0.00      X12 
ATOM   1000 HD21 ASN    45      -6.508   9.489   2.113  1.00  0.00      X12 
ATOM   1001 HD22 ASN    45      -6.114  10.880   1.136  1.00  0.00      X12 
ATOM   1002  C   ASN    45      -4.218  13.246   2.994  1.00  0.00      X12 
ATOM   1003  O   ASN    45      -3.640  12.258   3.441  1.00  0.00      X12 
ATOM   1004  CG  LYS    73      -6.625  14.263   8.547  1.00  0.00      X12 
ATOM   1005  HG1 LYS    73      -6.609  14.939   7.685  1.00  0.00      X12 
ATOM   1006  HG2 LYS    73      -6.510  14.882   9.440  1.00  0.00      X12 
ATOM   1007 QQH4 LYS    73      -5.779  13.572   8.479  1.00  0.00      X12 
ATOM   1008  CD  LYS    73      -7.962  13.558   8.691  1.00  0.00      X12 
ATOM   1009  HD1 LYS    73      -8.710  14.312   8.975  1.00  0.00      X12 
ATOM   1010  HD2 LYS    73      -7.920  12.826   9.508  1.00  0.00      X12 
ATOM   1011  CE  LYS    73      -8.438  12.883   7.432  1.00  0.00      X12 
ATOM   1012  HE1 LYS    73      -7.846  12.007   7.164  1.00  0.00      X12 
ATOM   1013  HE2 LYS    73      -8.445  13.577   6.592  1.00  0.00      X12 
ATOM   1014  NZ  LYS    73      -9.868  12.431   7.650  1.00  1.00      X12 
ATOM   1015  HZ1 LYS    73      -9.934  11.648   8.338  1.00  1.00      X12 
ATOM   1016  HZ2 LYS    73     -10.437  13.238   8.010  1.00  1.00      X12 
ATOM   1017  N   GLN   115      -6.066   9.153  11.771  1.00  0.00      X12 
ATOM   1018  HN  GLN   115      -5.163   9.296  11.358  1.00  0.00      X12 
ATOM   1019  CA  GLN   115      -7.006   8.361  11.014  1.00  0.00      X12 
ATOM   1020  HA  GLN   115      -7.978   8.418  11.483  1.00  0.00      X12 
ATOM   1021  CB  GLN   115      -7.158   8.898   9.566  1.00  0.00      X12 
ATOM   1022  HB1 GLN   115      -7.439   9.972   9.652  1.00  0.00      X12 
ATOM   1023  HB2 GLN   115      -7.993   8.357   9.069  1.00  0.00      X12 
ATOM   1024  CG  GLN   115      -5.902   8.803   8.670  1.00  0.00      X12 
ATOM   1025  HG1 GLN   115      -5.714   7.746   8.387  1.00  0.00      X12 
ATOM   1026  HG2 GLN   115      -5.012   9.165   9.225  1.00  0.00      X12 
ATOM   1027  CD  GLN   115      -6.052   9.619   7.387  1.00  0.00      X12 
ATOM   1028  OE1 GLN   115      -7.126   9.764   6.785  1.00  0.00      X12 
ATOM   1029  NE2 GLN   115      -4.934  10.216   6.928  1.00  0.00      X12 
ATOM   1030 HE21 GLN   115      -4.999  10.677   6.048  1.00  0.00      X12 
ATOM   1031 HE22 GLN   115      -4.064  10.053   7.405  1.00  0.00      X12 
ATOM   1032  C   GLN   115      -6.609   6.901  11.063  1.00  0.00      X12 
ATOM   1033  O   GLN   115      -5.452   6.560  11.296  1.00  0.00      X12 
ATOM   1034  OH2 TIP3 1720     -11.901   6.572   4.258  1.00  0.00      X12 
ATOM   1035  H1  TIP3 1720     -11.147   5.942   4.232  1.00  0.00      X12 
ATOM   1036  H2  TIP3 1720     -12.609   5.989   4.629  1.00  0.00      X12 
ATOM   1037  OH2 TIP3 6134      -9.656   8.705   6.913  1.00  0.00      X12 
ATOM   1038  H1  TIP3 6134      -9.572   7.744   7.152  1.00  0.00      X12 
ATOM   1039  H2  TIP3 6134      -9.655   9.176   7.776  1.00  0.00      X12 
ATOM   1040  OH2 TIP3 8306      -9.418  10.884   5.066  1.00  0.00      X12 
ATOM   1041  H1  TIP3 8306      -9.402  11.847   4.838  1.00  0.00      X12 
ATOM   1042  H2  TIP3 8306     -10.102  10.597   4.426  1.00  0.00      X12 
ATOM   1043  OH2 TIP3 8371     -12.023   8.952   5.519  1.00  0.00      X12 
ATOM   1044  H1  TIP3 8371     -11.138   8.993   5.982  1.00  0.00      X12 
ATOM   1045  H2  TIP3 8371     -12.515   8.482   6.217  1.00  0.00      X12 
ATOM   1046  OH2 TIP3 1863     -10.561   7.746   2.071  1.00  1.00      X12 
ATOM   1047  H1  TIP3 1863     -10.296  12.113   6.775  1.00  1.00      X12 
ATOM   1048  H2  TIP3 1863     -10.569   7.894   1.081  1.00  1.00      X12 
ATOM   1049  OH2 TIP3 12311    -11.479  10.351   3.110  1.00  0.00      X12 
ATOM   1050  H1  TIP3 12311    -10.756  10.546   2.443  1.00  0.00      X12 
ATOM   1051  H2  TIP3 12311    -12.075  11.099   2.904  1.00  0.00      X12 
ATOM   1052  OH2 TIP3 11859    -13.391   8.435   2.819  1.00  0.00      X12 
ATOM   1053  H1  TIP3 11859    -13.742   7.583   2.454  1.00  0.00      X12 
ATOM   1054  H2  TIP3 11859    -13.785   9.034   2.128  1.00  0.00      X12 
ATOM   1055  MG  MG      1     -11.653   8.444   3.648  1.00  0.00      X12 
ATOM   1056  MG  MG      2      -8.124   9.329   5.204  1.00  0.00      X12 
END
