# Supplementary material for: Role of magnesium ions in the reaction mechanism at the interface between Tm1631 protein and its DNA ligand
Source: Chem Cent J. 2016 Jul 8;10:41. doi: 10.1186/s13065-016-0188-6 (PMC4939058; doi:10.1186/s13065-016-0188-6)
Supplement: Supplementary file 3 — 10.1186/s13065-016-0188-6 PDB structures for all studied mechanisms. [file 13065_2016_188_MOESM3_ESM.zip › 12.pdb]

ATOM    628  C4' CYT     6      -4.747   5.784   5.050  1.00  0.00      X12 
ATOM    629  H4' CYT     6      -4.624   6.249   6.040  1.00  0.00      X12 
ATOM    630  O4' CYT     6      -3.478   5.678   4.400  1.00  0.00      X12 
ATOM    631  C1' CYT     6      -3.253   6.907   3.673  1.00  0.00      X12 
ATOM    632  H1' CYT     6      -2.491   7.486   4.224  1.00  0.00      X12 
ATOM    633 QQH3 CYT     6      -2.867   6.646   2.678  1.00  0.00      X12 
ATOM    634 QQH2 CYT     6      -5.142   4.762   5.189  1.00  0.00      X12 
ATOM    635  C2' CYT     6      -4.572   7.701   3.672  1.00  0.00      X12 
ATOM    636 H2'' CYT     6      -4.854   8.128   2.708  1.00  0.00      X12 
ATOM    637  H2' CYT     6      -4.520   8.518   4.402  1.00  0.00      X12 
ATOM    638  C3' CYT     6      -5.682   6.698   4.173  1.00  0.00      X12 
ATOM    639  H3' CYT     6      -5.911   6.084   3.254  1.00  0.00      X12 
ATOM    640  O3' CYT     6      -6.755   7.208   4.782  1.00  1.00      X12 
ATOM    641  P   3DR     7     -10.139   8.144   3.137  1.00  1.00      X12 
ATOM    642  O1P 3DR     7      -9.208   8.642   2.075  1.00  1.00      X12 
ATOM    643  O2P 3DR     7     -10.232   8.797   4.501  1.00  1.00      X12 
ATOM    644  O5' 3DR     7      -9.913   6.544   3.435  1.00  0.00      X12 
ATOM    645  C5' 3DR     7      -8.845   5.821   2.791  1.00  0.00      X12 
ATOM    646  H5' 3DR     7      -8.018   5.753   3.507  1.00  0.00      X12 
ATOM    647 H5'' 3DR     7      -8.495   6.374   1.916  1.00  0.00      X12 
ATOM    648 QQH1 3DR     7      -9.239   4.841   2.485  1.00  0.00      X12 
ATOM    649  CG  LYS    73      -6.754  13.937   8.333  1.00  0.00      X12 
ATOM    650  HG1 LYS    73      -6.677  14.642   7.499  1.00  0.00      X12 
ATOM    651  HG2 LYS    73      -6.731  14.534   9.253  1.00  0.00      X12 
ATOM    652 QQH4 LYS    73      -5.884  13.273   8.307  1.00  0.00      X12 
ATOM    653  CD  LYS    73      -8.077  13.182   8.297  1.00  0.00      X12 
ATOM    654  HD1 LYS    73      -8.867  13.855   8.659  1.00  0.00      X12 
ATOM    655  HD2 LYS    73      -8.051  12.328   8.986  1.00  0.00      X12 
ATOM    656  CE  LYS    73      -8.467  12.690   6.917  1.00  0.00      X12 
ATOM    657  HE1 LYS    73      -7.893  11.821   6.596  1.00  0.00      X12 
ATOM    658  HE2 LYS    73      -8.362  13.468   6.162  1.00  0.00      X12 
ATOM    659  NZ  LYS    73      -9.913  12.299   6.940  1.00  1.00      X12 
ATOM    660  HZ1 LYS    73     -10.108  11.581   7.682  1.00  1.00      X12 
ATOM    661  HZ2 LYS    73     -10.528  13.134   7.069  1.00  1.00      X12 
ATOM    662  N   GLN   115      -6.271   9.115  12.213  1.00  0.00      X12 
ATOM    663  HN  GLN   115      -5.481   9.382  11.662  1.00  0.00      X12 
ATOM    664  CA  GLN   115      -7.238   8.272  11.549  1.00  0.00      X12 
ATOM    665  HA  GLN   115      -8.205   8.364  12.028  1.00  0.00      X12 
ATOM    666  CB  GLN   115      -7.367   8.695  10.072  1.00  0.00      X12 
ATOM    667  HB1 GLN   115      -7.967   9.633  10.024  1.00  0.00      X12 
ATOM    668  HB2 GLN   115      -7.936   7.919   9.512  1.00  0.00      X12 
ATOM    669  CG  GLN   115      -6.001   8.968   9.401  1.00  0.00      X12 
ATOM    670  HG1 GLN   115      -5.299   8.136   9.617  1.00  0.00      X12 
ATOM    671  HG2 GLN   115      -5.552   9.911   9.773  1.00  0.00      X12 
ATOM    672  CD  GLN   115      -6.178   9.103   7.897  1.00  0.00      X12 
ATOM    673  OE1 GLN   115      -7.037   9.845   7.423  1.00  0.00      X12 
ATOM    674  NE2 GLN   115      -5.413   8.322   7.122  1.00  0.00      X12 
ATOM    675 HE21 GLN   115      -5.771   8.102   6.202  1.00  0.00      X12 
ATOM    676 HE22 GLN   115      -4.701   7.764   7.551  1.00  0.00      X12 
ATOM    677  C   GLN   115      -6.820   6.816  11.661  1.00  0.00      X12 
ATOM    678  O   GLN   115      -5.632   6.499  11.736  1.00  0.00      X12 
ATOM    679  OH2 TIP3 6134      -9.261   8.517   6.986  1.00  0.00      X12 
ATOM    680  H1  TIP3 6134      -9.515   8.555   6.031  1.00  0.00      X12 
ATOM    681  H2  TIP3 6134      -8.344   8.866   6.985  1.00  0.00      X12 
ATOM    682  OH2 TIP3 1863     -11.701   8.155   2.585  1.00  1.00      X12 
ATOM    683  H1  TIP3 1863     -10.198  11.879   6.017  1.00  1.00      X12 
ATOM    684  H2  TIP3 1863     -11.726   8.146   1.593  1.00  1.00      X12 
END
