# Supplementary material for: Role of magnesium ions in the reaction mechanism at the interface between Tm1631 protein and its DNA ligand
Source: Chem Cent J. 2016 Jul 8;10:41. doi: 10.1186/s13065-016-0188-6 (PMC4939058; doi:10.1186/s13065-016-0188-6)
Supplement: Supplementary file 3 — 10.1186/s13065-016-0188-6 PDB structures for all studied mechanisms. [file 13065_2016_188_MOESM3_ESM.zip › 13-koor.pdb]

ATOM   1057  C4' CYT     6      -5.275   6.167   5.065  1.00  0.00      X13 
ATOM   1058  H4' CYT     6      -5.403   6.587   6.075  1.00  0.00      X13 
ATOM   1059  O4' CYT     6      -3.898   5.999   4.742  1.00  0.00      X13 
ATOM   1060  C1' CYT     6      -3.434   7.163   4.015  1.00  0.00      X13 
ATOM   1061  H1' CYT     6      -2.637   7.626   4.609  1.00  0.00      X13 
ATOM   1062 QQH3 CYT     6      -3.041   6.845   3.043  1.00  0.00      X13 
ATOM   1063 QQH2 CYT     6      -5.779   5.191   5.013  1.00  0.00      X13 
ATOM   1064  C2' CYT     6      -4.634   8.128   3.920  1.00  0.00      X13 
ATOM   1065 H2'' CYT     6      -4.665   8.700   2.992  1.00  0.00      X13 
ATOM   1066  H2' CYT     6      -4.605   8.843   4.748  1.00  0.00      X13 
ATOM   1067  C3' CYT     6      -5.882   7.227   4.118  1.00  0.00      X13 
ATOM   1068  H3' CYT     6      -6.114   6.768   3.143  1.00  0.00      X13 
ATOM   1069  O3' CYT     6      -7.029   7.816   4.645  1.00  1.00      X13 
ATOM   1070  P   3DR     7      -9.167   7.738   2.817  1.00  1.00      X13 
ATOM   1071  O1P 3DR     7      -8.173   8.357   1.925  1.00  1.00      X13 
ATOM   1072  O2P 3DR     7      -9.665   8.433   4.137  1.00  1.00      X13 
ATOM   1073  O5' 3DR     7      -9.087   6.183   3.197  1.00  0.00      X13 
ATOM   1074  C5' 3DR     7      -8.588   5.226   2.215  1.00  0.00      X13 
ATOM   1075  H5' 3DR     7      -7.573   4.952   2.507  1.00  0.00      X13 
ATOM   1076 H5'' 3DR     7      -8.537   5.668   1.218  1.00  0.00      X13 
ATOM   1077 QQH1 3DR     7      -9.261   4.365   2.206  1.00  0.00      X13 
ATOM   1078  N   ASN    45      -5.945  14.988   3.272  1.00  0.00      X13 
ATOM   1079  HN  ASN    45      -5.563  15.461   2.481  1.00  0.00      X13 
ATOM   1080  CA  ASN    45      -5.636  13.578   3.483  1.00  0.00      X13 
ATOM   1081  HA  ASN    45      -5.637  13.367   4.546  1.00  0.00      X13 
ATOM   1082  CB  ASN    45      -6.727  12.728   2.768  1.00  0.00      X13 
ATOM   1083  HB1 ASN    45      -6.682  12.913   1.678  1.00  0.00      X13 
ATOM   1084  HB2 ASN    45      -7.724  13.075   3.116  1.00  0.00      X13 
ATOM   1085  CG  ASN    45      -6.677  11.226   3.052  1.00  0.00      X13 
ATOM   1086  OD1 ASN    45      -6.964  10.726   4.149  1.00  0.00      X13 
ATOM   1087  ND2 ASN    45      -6.378  10.448   1.993  1.00  0.00      X13 
ATOM   1088 HD21 ASN    45      -6.561   9.465   2.093  1.00  0.00      X13 
ATOM   1089 HD22 ASN    45      -6.189  10.849   1.100  1.00  0.00      X13 
ATOM   1090  C   ASN    45      -4.230  13.225   2.989  1.00  0.00      X13 
ATOM   1091  O   ASN    45      -3.654  12.238   3.441  1.00  0.00      X13 
ATOM   1092  CG  LYS    73      -6.585  14.270   8.558  1.00  0.00      X13 
ATOM   1093  HG1 LYS    73      -6.572  14.948   7.697  1.00  0.00      X13 
ATOM   1094  HG2 LYS    73      -6.468  14.887   9.452  1.00  0.00      X13 
ATOM   1095 QQH4 LYS    73      -5.738  13.581   8.487  1.00  0.00      X13 
ATOM   1096  CD  LYS    73      -7.920  13.563   8.705  1.00  0.00      X13 
ATOM   1097  HD1 LYS    73      -8.669  14.315   8.988  1.00  0.00      X13 
ATOM   1098  HD2 LYS    73      -7.874  12.831   9.522  1.00  0.00      X13 
ATOM   1099  CE  LYS    73      -8.396  12.885   7.447  1.00  0.00      X13 
ATOM   1100  HE1 LYS    73      -7.805  12.009   7.178  1.00  0.00      X13 
ATOM   1101  HE2 LYS    73      -8.404  13.579   6.607  1.00  0.00      X13 
ATOM   1102  NZ  LYS    73      -9.825  12.434   7.668  1.00  1.00      X13 
ATOM   1103  HZ1 LYS    73      -9.889  11.645   8.350  1.00  1.00      X13 
ATOM   1104  HZ2 LYS    73     -10.389  13.239   8.038  1.00  1.00      X13 
ATOM   1105  N   GLN   115      -6.047   9.146  11.763  1.00  0.00      X13 
ATOM   1106  HN  GLN   115      -5.143   9.285  11.352  1.00  0.00      X13 
ATOM   1107  CA  GLN   115      -6.988   8.355  11.006  1.00  0.00      X13 
ATOM   1108  HA  GLN   115      -7.960   8.412  11.475  1.00  0.00      X13 
ATOM   1109  CB  GLN   115      -7.141   8.892   9.558  1.00  0.00      X13 
ATOM   1110  HB1 GLN   115      -7.419   9.968   9.646  1.00  0.00      X13 
ATOM   1111  HB2 GLN   115      -7.981   8.354   9.064  1.00  0.00      X13 
ATOM   1112  CG  GLN   115      -5.891   8.793   8.656  1.00  0.00      X13 
ATOM   1113  HG1 GLN   115      -5.712   7.736   8.367  1.00  0.00      X13 
ATOM   1114  HG2 GLN   115      -4.996   9.147   9.208  1.00  0.00      X13 
ATOM   1115  CD  GLN   115      -6.043   9.615   7.376  1.00  0.00      X13 
ATOM   1116  OE1 GLN   115      -7.116   9.759   6.772  1.00  0.00      X13 
ATOM   1117  NE2 GLN   115      -4.926  10.219   6.923  1.00  0.00      X13 
ATOM   1118 HE21 GLN   115      -4.991  10.683   6.045  1.00  0.00      X13 
ATOM   1119 HE22 GLN   115      -4.057  10.057   7.400  1.00  0.00      X13 
ATOM   1120  C   GLN   115      -6.593   6.893  11.054  1.00  0.00      X13 
ATOM   1121  O   GLN   115      -5.437   6.550  11.287  1.00  0.00      X13 
ATOM   1122  OH2 TIP3 1720     -11.888   6.558   4.330  1.00  0.00      X13 
ATOM   1123  H1  TIP3 1720     -11.137   5.926   4.272  1.00  0.00      X13 
ATOM   1124  H2  TIP3 1720     -12.596   5.963   4.687  1.00  0.00      X13 
ATOM   1125  OH2 TIP3 6134      -9.632   8.683   6.912  1.00  0.00      X13 
ATOM   1126  H1  TIP3 6134      -9.552   7.721   7.151  1.00  0.00      X13 
ATOM   1127  H2  TIP3 6134      -9.616   9.155   7.774  1.00  0.00      X13 
ATOM   1128  OH2 TIP3 8306      -9.408  10.888   5.095  1.00  0.00      X13 
ATOM   1129  H1  TIP3 8306      -9.378  11.849   4.859  1.00  0.00      X13 
ATOM   1130  H2  TIP3 8306     -10.118  10.612   4.478  1.00  0.00      X13 
ATOM   1131  OH2 TIP3 8371     -12.035   8.925   5.625  1.00  0.00      X13 
ATOM   1132  H1  TIP3 8371     -11.147   8.970   6.082  1.00  0.00      X13 
ATOM   1133  H2  TIP3 8371     -12.525   8.457   6.327  1.00  0.00      X13 
ATOM   1134  OH2 TIP3 1863     -10.698   7.811   2.067  1.00  1.00      X13 
ATOM   1135  H1  TIP3 1863     -10.259  12.125   6.793  1.00  1.00      X13 
ATOM   1136  H2  TIP3 1863     -10.720   7.955   1.075  1.00  1.00      X13 
ATOM   1137  OH2 TIP3 12311    -11.535  10.371   3.221  1.00  0.00      X13 
ATOM   1138  H1  TIP3 12311    -10.833  10.581   2.538  1.00  0.00      X13 
ATOM   1139  H2  TIP3 12311    -12.163  11.092   3.010  1.00  0.00      X13 
ATOM   1140  OH2 TIP3 11859    -13.423   8.428   2.945  1.00  0.00      X13 
ATOM   1141  H1  TIP3 11859    -13.750   7.576   2.560  1.00  0.00      X13 
ATOM   1142  H2  TIP3 11859    -13.793   9.025   2.241  1.00  0.00      X13 
ATOM   1143  MG  MG      1     -11.665   8.440   3.760  1.00  0.00      X13 
ATOM   1144  MG  MG      2      -8.118   9.321   5.189  1.00  0.00      X13 
END
