# Supplementary material for: Role of magnesium ions in the reaction mechanism at the interface between Tm1631 protein and its DNA ligand
Source: Chem Cent J. 2016 Jul 8;10:41. doi: 10.1186/s13065-016-0188-6 (PMC4939058; doi:10.1186/s13065-016-0188-6)
Supplement: Supplementary file 3 — 10.1186/s13065-016-0188-6 PDB structures for all studied mechanisms. [file 13065_2016_188_MOESM3_ESM.zip › 13.pdb]

ATOM    685  C4' CYT     6      -4.673   5.744   5.052  1.00  0.00      X13 
ATOM    686  H4' CYT     6      -4.535   6.219   6.037  1.00  0.00      X13 
ATOM    687  O4' CYT     6      -3.422   5.652   4.370  1.00  0.00      X13 
ATOM    688  C1' CYT     6      -3.229   6.886   3.642  1.00  0.00      X13 
ATOM    689  H1' CYT     6      -2.477   7.482   4.188  1.00  0.00      X13 
ATOM    690 QQH3 CYT     6      -2.843   6.632   2.646  1.00  0.00      X13 
ATOM    691 QQH2 CYT     6      -5.051   4.718   5.207  1.00  0.00      X13 
ATOM    692  C2' CYT     6      -4.565   7.653   3.649  1.00  0.00      X13 
ATOM    693 H2'' CYT     6      -4.879   8.043   2.679  1.00  0.00      X13 
ATOM    694  H2' CYT     6      -4.516   8.491   4.355  1.00  0.00      X13 
ATOM    695  C3' CYT     6      -5.642   6.639   4.199  1.00  0.00      X13 
ATOM    696  H3' CYT     6      -5.903   6.021   3.291  1.00  0.00      X13 
ATOM    697  O3' CYT     6      -6.696   7.137   4.847  1.00  1.00      X13 
ATOM    698  P   3DR     7     -10.310   8.238   3.098  1.00  1.00      X13 
ATOM    699  O1P 3DR     7      -9.372   8.737   2.043  1.00  1.00      X13 
ATOM    700  O2P 3DR     7     -10.409   8.893   4.462  1.00  1.00      X13 
ATOM    701  O5' 3DR     7     -10.050   6.646   3.408  1.00  0.00      X13 
ATOM    702  C5' 3DR     7      -8.934   5.956   2.797  1.00  0.00      X13 
ATOM    703  H5' 3DR     7      -8.116   5.940   3.529  1.00  0.00      X13 
ATOM    704 H5'' 3DR     7      -8.597   6.506   1.915  1.00  0.00      X13 
ATOM    705 QQH1 3DR     7      -9.283   4.955   2.507  1.00  0.00      X13 
ATOM    706  CG  LYS    73      -6.777  13.899   8.312  1.00  0.00      X13 
ATOM    707  HG1 LYS    73      -6.706  14.606   7.478  1.00  0.00      X13 
ATOM    708  HG2 LYS    73      -6.759  14.497   9.231  1.00  0.00      X13 
ATOM    709 QQH4 LYS    73      -5.901  13.243   8.286  1.00  0.00      X13 
ATOM    710  CD  LYS    73      -8.096  13.134   8.276  1.00  0.00      X13 
ATOM    711  HD1 LYS    73      -8.886  13.804   8.644  1.00  0.00      X13 
ATOM    712  HD2 LYS    73      -8.064  12.280   8.964  1.00  0.00      X13 
ATOM    713  CE  LYS    73      -8.494  12.647   6.896  1.00  0.00      X13 
ATOM    714  HE1 LYS    73      -7.946  11.760   6.580  1.00  0.00      X13 
ATOM    715  HE2 LYS    73      -8.363  13.420   6.139  1.00  0.00      X13 
ATOM    716  NZ  LYS    73      -9.951  12.299   6.916  1.00  1.00      X13 
ATOM    717  HZ1 LYS    73     -10.166  11.573   7.646  1.00  1.00      X13 
ATOM    718  HZ2 LYS    73     -10.543  13.148   7.062  1.00  1.00      X13 
ATOM    719  N   GLN   115      -6.311   9.129  12.192  1.00  0.00      X13 
ATOM    720  HN  GLN   115      -5.531   9.410  11.635  1.00  0.00      X13 
ATOM    721  CA  GLN   115      -7.274   8.277  11.534  1.00  0.00      X13 
ATOM    722  HA  GLN   115      -8.241   8.367  12.013  1.00  0.00      X13 
ATOM    723  CB  GLN   115      -7.406   8.689  10.053  1.00  0.00      X13 
ATOM    724  HB1 GLN   115      -8.012   9.622   9.996  1.00  0.00      X13 
ATOM    725  HB2 GLN   115      -7.969   7.905   9.498  1.00  0.00      X13 
ATOM    726  CG  GLN   115      -6.039   8.964   9.382  1.00  0.00      X13 
ATOM    727  HG1 GLN   115      -5.330   8.144   9.619  1.00  0.00      X13 
ATOM    728  HG2 GLN   115      -5.602   9.919   9.738  1.00  0.00      X13 
ATOM    729  CD  GLN   115      -6.207   9.063   7.873  1.00  0.00      X13 
ATOM    730  OE1 GLN   115      -7.088   9.763   7.373  1.00  0.00      X13 
ATOM    731  NE2 GLN   115      -5.400   8.298   7.124  1.00  0.00      X13 
ATOM    732 HE21 GLN   115      -5.752   8.034   6.212  1.00  0.00      X13 
ATOM    733 HE22 GLN   115      -4.680   7.770   7.575  1.00  0.00      X13 
ATOM    734  C   GLN   115      -6.847   6.824  11.654  1.00  0.00      X13 
ATOM    735  O   GLN   115      -5.657   6.515  11.732  1.00  0.00      X13 
ATOM    736  OH2 TIP3 6134      -9.356   8.531   6.920  1.00  0.00      X13 
ATOM    737  H1  TIP3 6134      -9.634   8.599   5.973  1.00  0.00      X13 
ATOM    738  H2  TIP3 6134      -8.432   8.864   6.915  1.00  0.00      X13 
ATOM    739  OH2 TIP3 1863     -11.869   8.236   2.544  1.00  1.00      X13 
ATOM    740  H1  TIP3 1863     -10.257  11.910   5.986  1.00  1.00      X13 
ATOM    741  H2  TIP3 1863     -11.890   8.214   1.551  1.00  1.00      X13 
END
