# Supplementary material for: Role of magnesium ions in the reaction mechanism at the interface between Tm1631 protein and its DNA ligand
Source: Chem Cent J. 2016 Jul 8;10:41. doi: 10.1186/s13065-016-0188-6 (PMC4939058; doi:10.1186/s13065-016-0188-6)
Supplement: Supplementary file 3 — 10.1186/s13065-016-0188-6 PDB structures for all studied mechanisms. [file 13065_2016_188_MOESM3_ESM.zip › 14-koor.pdb]

ATOM   1145  C4' CYT     6      -5.241   6.148   5.067  1.00  0.00      X14 
ATOM   1146  H4' CYT     6      -5.355   6.563   6.081  1.00  0.00      X14 
ATOM   1147  O4' CYT     6      -3.870   5.972   4.729  1.00  0.00      X14 
ATOM   1148  C1' CYT     6      -3.406   7.140   4.007  1.00  0.00      X14 
ATOM   1149  H1' CYT     6      -2.604   7.596   4.599  1.00  0.00      X14 
ATOM   1150 QQH3 CYT     6      -3.019   6.826   3.031  1.00  0.00      X14 
ATOM   1151 QQH2 CYT     6      -5.753   5.176   5.016  1.00  0.00      X14 
ATOM   1152  C2' CYT     6      -4.602   8.110   3.924  1.00  0.00      X14 
ATOM   1153 H2'' CYT     6      -4.640   8.683   2.997  1.00  0.00      X14 
ATOM   1154  H2' CYT     6      -4.563   8.824   4.752  1.00  0.00      X14 
ATOM   1155  C3' CYT     6      -5.854   7.218   4.137  1.00  0.00      X14 
ATOM   1156  H3' CYT     6      -6.111   6.769   3.163  1.00  0.00      X14 
ATOM   1157  O3' CYT     6      -6.980   7.816   4.693  1.00  1.00      X14 
ATOM   1158  P   3DR     7      -9.212   7.745   2.807  1.00  1.00      X14 
ATOM   1159  O1P 3DR     7      -8.199   8.356   1.931  1.00  1.00      X14 
ATOM   1160  O2P 3DR     7      -9.672   8.433   4.141  1.00  1.00      X14 
ATOM   1161  O5' 3DR     7      -9.131   6.191   3.188  1.00  0.00      X14 
ATOM   1162  C5' 3DR     7      -8.605   5.232   2.222  1.00  0.00      X14 
ATOM   1163  H5' 3DR     7      -7.594   4.967   2.535  1.00  0.00      X14 
ATOM   1164 H5'' 3DR     7      -8.537   5.670   1.224  1.00  0.00      X14 
ATOM   1165 QQH1 3DR     7      -9.272   4.367   2.204  1.00  0.00      X14 
ATOM   1166  N   ASN    45      -5.944  14.979   3.264  1.00  0.00      X14 
ATOM   1167  HN  ASN    45      -5.561  15.451   2.473  1.00  0.00      X14 
ATOM   1168  CA  ASN    45      -5.632  13.570   3.478  1.00  0.00      X14 
ATOM   1169  HA  ASN    45      -5.632  13.361   4.542  1.00  0.00      X14 
ATOM   1170  CB  ASN    45      -6.720  12.712   2.766  1.00  0.00      X14 
ATOM   1171  HB1 ASN    45      -6.675  12.895   1.675  1.00  0.00      X14 
ATOM   1172  HB2 ASN    45      -7.717  13.056   3.113  1.00  0.00      X14 
ATOM   1173  CG  ASN    45      -6.663  11.211   3.054  1.00  0.00      X14 
ATOM   1174  OD1 ASN    45      -6.938  10.714   4.155  1.00  0.00      X14 
ATOM   1175  ND2 ASN    45      -6.373  10.430   1.995  1.00  0.00      X14 
ATOM   1176 HD21 ASN    45      -6.548   9.447   2.101  1.00  0.00      X14 
ATOM   1177 HD22 ASN    45      -6.191  10.829   1.100  1.00  0.00      X14 
ATOM   1178  C   ASN    45      -4.225  13.218   2.986  1.00  0.00      X14 
ATOM   1179  O   ASN    45      -3.648  12.232   3.438  1.00  0.00      X14 
ATOM   1180  CG  LYS    73      -6.575  14.263   8.564  1.00  0.00      X14 
ATOM   1181  HG1 LYS    73      -6.562  14.946   7.707  1.00  0.00      X14 
ATOM   1182  HG2 LYS    73      -6.457  14.875   9.462  1.00  0.00      X14 
ATOM   1183 QQH4 LYS    73      -5.729  13.574   8.488  1.00  0.00      X14 
ATOM   1184  CD  LYS    73      -7.910  13.556   8.707  1.00  0.00      X14 
ATOM   1185  HD1 LYS    73      -8.659  14.307   8.997  1.00  0.00      X14 
ATOM   1186  HD2 LYS    73      -7.865  12.818   9.518  1.00  0.00      X14 
ATOM   1187  CE  LYS    73      -8.387  12.891   7.442  1.00  0.00      X14 
ATOM   1188  HE1 LYS    73      -7.800  12.015   7.166  1.00  0.00      X14 
ATOM   1189  HE2 LYS    73      -8.392  13.592   6.609  1.00  0.00      X14 
ATOM   1190  NZ  LYS    73      -9.818  12.444   7.656  1.00  1.00      X14 
ATOM   1191  HZ1 LYS    73      -9.890  11.650   8.330  1.00  1.00      X14 
ATOM   1192  HZ2 LYS    73     -10.380  13.250   8.030  1.00  1.00      X14 
ATOM   1193  N   GLN   115      -6.044   9.138  11.769  1.00  0.00      X14 
ATOM   1194  HN  GLN   115      -5.139   9.274  11.357  1.00  0.00      X14 
ATOM   1195  CA  GLN   115      -6.987   8.348  11.014  1.00  0.00      X14 
ATOM   1196  HA  GLN   115      -7.958   8.406  11.484  1.00  0.00      X14 
ATOM   1197  CB  GLN   115      -7.141   8.887   9.567  1.00  0.00      X14 
ATOM   1198  HB1 GLN   115      -7.422   9.961   9.655  1.00  0.00      X14 
ATOM   1199  HB2 GLN   115      -7.978   8.347   9.071  1.00  0.00      X14 
ATOM   1200  CG  GLN   115      -5.888   8.793   8.668  1.00  0.00      X14 
ATOM   1201  HG1 GLN   115      -5.703   7.737   8.380  1.00  0.00      X14 
ATOM   1202  HG2 GLN   115      -4.995   9.152   9.221  1.00  0.00      X14 
ATOM   1203  CD  GLN   115      -6.040   9.613   7.387  1.00  0.00      X14 
ATOM   1204  OE1 GLN   115      -7.116   9.767   6.791  1.00  0.00      X14 
ATOM   1205  NE2 GLN   115      -4.920  10.204   6.923  1.00  0.00      X14 
ATOM   1206 HE21 GLN   115      -4.986  10.659   6.040  1.00  0.00      X14 
ATOM   1207 HE22 GLN   115      -4.050  10.037   7.396  1.00  0.00      X14 
ATOM   1208  C   GLN   115      -6.594   6.886  11.060  1.00  0.00      X14 
ATOM   1209  O   GLN   115      -5.438   6.542  11.294  1.00  0.00      X14 
ATOM   1210  OH2 TIP3 1720     -11.903   6.566   4.336  1.00  0.00      X14 
ATOM   1211  H1  TIP3 1720     -11.152   5.933   4.279  1.00  0.00      X14 
ATOM   1212  H2  TIP3 1720     -12.611   5.971   4.690  1.00  0.00      X14 
ATOM   1213  OH2 TIP3 6134      -9.625   8.677   6.915  1.00  0.00      X14 
ATOM   1214  H1  TIP3 6134      -9.545   7.716   7.157  1.00  0.00      X14 
ATOM   1215  H2  TIP3 6134      -9.604   9.152   7.776  1.00  0.00      X14 
ATOM   1216  OH2 TIP3 8306      -9.382  10.878   5.098  1.00  0.00      X14 
ATOM   1217  H1  TIP3 8306      -9.357  11.837   4.859  1.00  0.00      X14 
ATOM   1218  H2  TIP3 8306     -10.093  10.596   4.486  1.00  0.00      X14 
ATOM   1219  OH2 TIP3 8371     -12.033   8.929   5.643  1.00  0.00      X14 
ATOM   1220  H1  TIP3 8371     -11.143   8.971   6.096  1.00  0.00      X14 
ATOM   1221  H2  TIP3 8371     -12.521   8.464   6.349  1.00  0.00      X14 
ATOM   1222  OH2 TIP3 1863     -10.738   7.834   2.059  1.00  1.00      X14 
ATOM   1223  H1  TIP3 1863     -10.252  12.148   6.775  1.00  1.00      X14 
ATOM   1224  H2  TIP3 1863     -10.755   7.979   1.066  1.00  1.00      X14 
ATOM   1225  OH2 TIP3 12311    -11.541  10.382   3.241  1.00  0.00      X14 
ATOM   1226  H1  TIP3 12311    -10.841  10.597   2.558  1.00  0.00      X14 
ATOM   1227  H2  TIP3 12311    -12.170  11.104   3.037  1.00  0.00      X14 
ATOM   1228  OH2 TIP3 11859    -13.437   8.444   2.966  1.00  0.00      X14 
ATOM   1229  H1  TIP3 11859    -13.761   7.592   2.577  1.00  0.00      X14 
ATOM   1230  H2  TIP3 11859    -13.803   9.041   2.260  1.00  0.00      X14 
ATOM   1231  MG  MG      1     -11.676   8.451   3.776  1.00  0.00      X14 
ATOM   1232  MG  MG      2      -8.096   9.305   5.201  1.00  0.00      X14 
END
