# Supplementary material for: Role of magnesium ions in the reaction mechanism at the interface between Tm1631 protein and its DNA ligand
Source: Chem Cent J. 2016 Jul 8;10:41. doi: 10.1186/s13065-016-0188-6 (PMC4939058; doi:10.1186/s13065-016-0188-6)
Supplement: Supplementary file 3 — 10.1186/s13065-016-0188-6 PDB structures for all studied mechanisms. [file 13065_2016_188_MOESM3_ESM.zip › 14.pdb]

ATOM    742  C4' CYT     6      -4.632   5.722   5.056  1.00  0.00      X14 
ATOM    743  H4' CYT     6      -4.486   6.200   6.038  1.00  0.00      X14 
ATOM    744  O4' CYT     6      -3.389   5.636   4.357  1.00  0.00      X14 
ATOM    745  C1' CYT     6      -3.209   6.874   3.633  1.00  0.00      X14 
ATOM    746  H1' CYT     6      -2.459   7.474   4.177  1.00  0.00      X14 
ATOM    747 QQH3 CYT     6      -2.826   6.626   2.634  1.00  0.00      X14 
ATOM    748 QQH2 CYT     6      -5.003   4.695   5.215  1.00  0.00      X14 
ATOM    749  C2' CYT     6      -4.551   7.631   3.648  1.00  0.00      X14 
ATOM    750 H2'' CYT     6      -4.879   8.011   2.678  1.00  0.00      X14 
ATOM    751  H2' CYT     6      -4.502   8.474   4.347  1.00  0.00      X14 
ATOM    752  C3' CYT     6      -5.614   6.612   4.217  1.00  0.00      X14 
ATOM    753  H3' CYT     6      -5.892   5.996   3.311  1.00  0.00      X14 
ATOM    754  O3' CYT     6      -6.656   7.103   4.887  1.00  1.00      X14 
ATOM    755  P   3DR     7     -10.420   8.341   3.092  1.00  1.00      X14 
ATOM    756  O1P 3DR     7      -9.471   8.850   2.051  1.00  1.00      X14 
ATOM    757  O2P 3DR     7     -10.540   9.003   4.453  1.00  1.00      X14 
ATOM    758  O5' 3DR     7     -10.133   6.755   3.410  1.00  0.00      X14 
ATOM    759  C5' 3DR     7      -8.996   6.084   2.806  1.00  0.00      X14 
ATOM    760  H5' 3DR     7      -8.175   6.093   3.536  1.00  0.00      X14 
ATOM    761 H5'' 3DR     7      -8.677   6.631   1.916  1.00  0.00      X14 
ATOM    762 QQH1 3DR     7      -9.322   5.073   2.529  1.00  0.00      X14 
ATOM    763  CG  LYS    73      -6.810  13.820   8.259  1.00  0.00      X14 
ATOM    764  HG1 LYS    73      -6.743  14.531   7.430  1.00  0.00      X14 
ATOM    765  HG2 LYS    73      -6.810  14.414   9.181  1.00  0.00      X14 
ATOM    766 QQH4 LYS    73      -5.924  13.178   8.238  1.00  0.00      X14 
ATOM    767  CD  LYS    73      -8.117  13.034   8.209  1.00  0.00      X14 
ATOM    768  HD1 LYS    73      -8.917  13.690   8.581  1.00  0.00      X14 
ATOM    769  HD2 LYS    73      -8.077  12.173   8.887  1.00  0.00      X14 
ATOM    770  CE  LYS    73      -8.512  12.558   6.822  1.00  0.00      X14 
ATOM    771  HE1 LYS    73      -7.979  11.663   6.505  1.00  0.00      X14 
ATOM    772  HE2 LYS    73      -8.362  13.334   6.070  1.00  0.00      X14 
ATOM    773  NZ  LYS    73      -9.976  12.237   6.832  1.00  1.00      X14 
ATOM    774  HZ1 LYS    73     -10.206  11.503   7.549  1.00  1.00      X14 
ATOM    775  HZ2 LYS    73     -10.548  13.097   7.004  1.00  1.00      X14 
ATOM    776  N   GLN   115      -6.331   9.121  12.190  1.00  0.00      X14 
ATOM    777  HN  GLN   115      -5.558   9.413  11.628  1.00  0.00      X14 
ATOM    778  CA  GLN   115      -7.292   8.265  11.535  1.00  0.00      X14 
ATOM    779  HA  GLN   115      -8.258   8.353  12.016  1.00  0.00      X14 
ATOM    780  CB  GLN   115      -7.427   8.671  10.053  1.00  0.00      X14 
ATOM    781  HB1 GLN   115      -8.033   9.604   9.992  1.00  0.00      X14 
ATOM    782  HB2 GLN   115      -7.992   7.885   9.502  1.00  0.00      X14 
ATOM    783  CG  GLN   115      -6.061   8.941   9.379  1.00  0.00      X14 
ATOM    784  HG1 GLN   115      -5.352   8.123   9.625  1.00  0.00      X14 
ATOM    785  HG2 GLN   115      -5.624   9.898   9.727  1.00  0.00      X14 
ATOM    786  CD  GLN   115      -6.225   9.022   7.869  1.00  0.00      X14 
ATOM    787  OE1 GLN   115      -7.133   9.679   7.359  1.00  0.00      X14 
ATOM    788  NE2 GLN   115      -5.378   8.292   7.130  1.00  0.00      X14 
ATOM    789 HE21 GLN   115      -5.721   8.004   6.221  1.00  0.00      X14 
ATOM    790 HE22 GLN   115      -4.648   7.787   7.591  1.00  0.00      X14 
ATOM    791  C   GLN   115      -6.859   6.814  11.657  1.00  0.00      X14 
ATOM    792  O   GLN   115      -5.668   6.510  11.739  1.00  0.00      X14 
ATOM    793  OH2 TIP3 6134      -9.417   8.498   6.862  1.00  0.00      X14 
ATOM    794  H1  TIP3 6134      -9.716   8.612   5.927  1.00  0.00      X14 
ATOM    795  H2  TIP3 6134      -8.488   8.819   6.860  1.00  0.00      X14 
ATOM    796  OH2 TIP3 1863     -11.973   8.322   2.524  1.00  1.00      X14 
ATOM    797  H1  TIP3 1863     -10.307  11.888   5.896  1.00  1.00      X14 
ATOM    798  H2  TIP3 1863     -11.983   8.277   1.531  1.00  1.00      X14 
END
