# Supplementary material for: Role of magnesium ions in the reaction mechanism at the interface between Tm1631 protein and its DNA ligand
Source: Chem Cent J. 2016 Jul 8;10:41. doi: 10.1186/s13065-016-0188-6 (PMC4939058; doi:10.1186/s13065-016-0188-6)
Supplement: Supplementary file 3 — 10.1186/s13065-016-0188-6 PDB structures for all studied mechanisms. [file 13065_2016_188_MOESM3_ESM.zip › 15-koor.pdb]

ATOM   1233  C4' CYT     6      -5.215   6.165   5.068  1.00  0.00      X15 
ATOM   1234  H4' CYT     6      -5.319   6.575   6.084  1.00  0.00      X15 
ATOM   1235  O4' CYT     6      -3.847   5.981   4.721  1.00  0.00      X15 
ATOM   1236  C1' CYT     6      -3.377   7.149   4.003  1.00  0.00      X15 
ATOM   1237  H1' CYT     6      -2.570   7.597   4.594  1.00  0.00      X15 
ATOM   1238 QQH3 CYT     6      -2.996   6.837   3.024  1.00  0.00      X15 
ATOM   1239 QQH2 CYT     6      -5.735   5.198   5.013  1.00  0.00      X15 
ATOM   1240  C2' CYT     6      -4.566   8.129   3.930  1.00  0.00      X15 
ATOM   1241 H2'' CYT     6      -4.610   8.707   3.005  1.00  0.00      X15 
ATOM   1242  H2' CYT     6      -4.512   8.841   4.759  1.00  0.00      X15 
ATOM   1243  C3' CYT     6      -5.822   7.246   4.149  1.00  0.00      X15 
ATOM   1244  H3' CYT     6      -6.100   6.809   3.176  1.00  0.00      X15 
ATOM   1245  O3' CYT     6      -6.936   7.855   4.724  1.00  1.00      X15 
ATOM   1246  P   3DR     7      -9.291   7.725   2.811  1.00  1.00      X15 
ATOM   1247  O1P 3DR     7      -8.287   8.355   1.936  1.00  1.00      X15 
ATOM   1248  O2P 3DR     7      -9.732   8.392   4.155  1.00  1.00      X15 
ATOM   1249  O5' 3DR     7      -9.171   6.170   3.187  1.00  0.00      X15 
ATOM   1250  C5' 3DR     7      -8.624   5.223   2.223  1.00  0.00      X15 
ATOM   1251  H5' 3DR     7      -7.613   4.968   2.544  1.00  0.00      X15 
ATOM   1252 H5'' 3DR     7      -8.551   5.666   1.228  1.00  0.00      X15 
ATOM   1253 QQH1 3DR     7      -9.280   4.350   2.194  1.00  0.00      X15 
ATOM   1254  N   ASN    45      -5.929  14.972   3.256  1.00  0.00      X15 
ATOM   1255  HN  ASN    45      -5.550  15.449   2.467  1.00  0.00      X15 
ATOM   1256  CA  ASN    45      -5.601  13.567   3.470  1.00  0.00      X15 
ATOM   1257  HA  ASN    45      -5.607  13.355   4.533  1.00  0.00      X15 
ATOM   1258  CB  ASN    45      -6.670  12.699   2.744  1.00  0.00      X15 
ATOM   1259  HB1 ASN    45      -6.617  12.889   1.656  1.00  0.00      X15 
ATOM   1260  HB2 ASN    45      -7.675  13.025   3.086  1.00  0.00      X15 
ATOM   1261  CG  ASN    45      -6.589  11.197   3.025  1.00  0.00      X15 
ATOM   1262  OD1 ASN    45      -6.749  10.706   4.151  1.00  0.00      X15 
ATOM   1263  ND2 ASN    45      -6.418  10.411   1.943  1.00  0.00      X15 
ATOM   1264 HD21 ASN    45      -6.586   9.429   2.063  1.00  0.00      X15 
ATOM   1265 HD22 ASN    45      -6.348  10.810   1.031  1.00  0.00      X15 
ATOM   1266  C   ASN    45      -4.188  13.230   2.985  1.00  0.00      X15 
ATOM   1267  O   ASN    45      -3.601  12.252   3.442  1.00  0.00      X15 
ATOM   1268  CG  LYS    73      -6.599  14.177   8.548  1.00  0.00      X15 
ATOM   1269  HG1 LYS    73      -6.604  14.870   7.699  1.00  0.00      X15 
ATOM   1270  HG2 LYS    73      -6.486  14.782   9.450  1.00  0.00      X15 
ATOM   1271 QQH4 LYS    73      -5.739  13.506   8.456  1.00  0.00      X15 
ATOM   1272  CD  LYS    73      -7.920  13.439   8.691  1.00  0.00      X15 
ATOM   1273  HD1 LYS    73      -8.659  14.154   9.078  1.00  0.00      X15 
ATOM   1274  HD2 LYS    73      -7.831  12.634   9.432  1.00  0.00      X15 
ATOM   1275  CE  LYS    73      -8.460  12.894   7.395  1.00  0.00      X15 
ATOM   1276  HE1 LYS    73      -7.907  12.036   7.009  1.00  0.00      X15 
ATOM   1277  HE2 LYS    73      -8.488  13.667   6.628  1.00  0.00      X15 
ATOM   1278  NZ  LYS    73      -9.888  12.444   7.627  1.00  1.00      X15 
ATOM   1279  HZ1 LYS    73      -9.937  11.642   8.294  1.00  1.00      X15 
ATOM   1280  HZ2 LYS    73     -10.448  13.242   8.020  1.00  1.00      X15 
ATOM   1281  N   GLN   115      -6.017   9.138  11.764  1.00  0.00      X15 
ATOM   1282  HN  GLN   115      -5.112   9.284  11.356  1.00  0.00      X15 
ATOM   1283  CA  GLN   115      -6.954   8.355  10.996  1.00  0.00      X15 
ATOM   1284  HA  GLN   115      -7.931   8.417  11.455  1.00  0.00      X15 
ATOM   1285  CB  GLN   115      -7.086   8.902   9.550  1.00  0.00      X15 
ATOM   1286  HB1 GLN   115      -7.382   9.972   9.638  1.00  0.00      X15 
ATOM   1287  HB2 GLN   115      -7.906   8.355   9.033  1.00  0.00      X15 
ATOM   1288  CG  GLN   115      -5.812   8.829   8.679  1.00  0.00      X15 
ATOM   1289  HG1 GLN   115      -5.610   7.776   8.390  1.00  0.00      X15 
ATOM   1290  HG2 GLN   115      -4.936   9.194   9.254  1.00  0.00      X15 
ATOM   1291  CD  GLN   115      -5.940   9.655   7.401  1.00  0.00      X15 
ATOM   1292  OE1 GLN   115      -7.009   9.834   6.802  1.00  0.00      X15 
ATOM   1293  NE2 GLN   115      -4.808  10.219   6.936  1.00  0.00      X15 
ATOM   1294 HE21 GLN   115      -4.867  10.693   6.063  1.00  0.00      X15 
ATOM   1295 HE22 GLN   115      -3.942  10.043   7.415  1.00  0.00      X15 
ATOM   1296  C   GLN   115      -6.566   6.892  11.043  1.00  0.00      X15 
ATOM   1297  O   GLN   115      -5.412   6.543  11.279  1.00  0.00      X15 
ATOM   1298  OH2 TIP3 1720     -11.968   6.545   4.381  1.00  0.00      X15 
ATOM   1299  H1  TIP3 1720     -11.216   5.913   4.345  1.00  0.00      X15 
ATOM   1300  H2  TIP3 1720     -12.684   5.949   4.720  1.00  0.00      X15 
ATOM   1301  OH2 TIP3 6134      -9.504   8.724   6.879  1.00  0.00      X15 
ATOM   1302  H1  TIP3 6134      -9.442   7.760   7.110  1.00  0.00      X15 
ATOM   1303  H2  TIP3 6134      -9.488   9.186   7.746  1.00  0.00      X15 
ATOM   1304  OH2 TIP3 8306      -9.232  10.834   4.987  1.00  0.00      X15 
ATOM   1305  H1  TIP3 8306      -9.359  11.787   4.755  1.00  0.00      X15 
ATOM   1306  H2  TIP3 8306      -9.931  10.438   4.426  1.00  0.00      X15 
ATOM   1307  OH2 TIP3 8371     -11.994   8.922   5.686  1.00  0.00      X15 
ATOM   1308  H1  TIP3 8371     -11.074   8.969   6.072  1.00  0.00      X15 
ATOM   1309  H2  TIP3 8371     -12.437   8.493   6.441  1.00  0.00      X15 
ATOM   1310  OH2 TIP3 1863     -10.823   7.791   2.079  1.00  1.00      X15 
ATOM   1311  H1  TIP3 1863     -10.339  12.160   6.751  1.00  1.00      X15 
ATOM   1312  H2  TIP3 1863     -10.849   7.937   1.086  1.00  1.00      X15 
ATOM   1313  OH2 TIP3 12311    -11.607  10.345   3.249  1.00  0.00      X15 
ATOM   1314  H1  TIP3 12311    -10.903  10.580   2.579  1.00  0.00      X15 
ATOM   1315  H2  TIP3 12311    -12.230  11.077   3.066  1.00  0.00      X15 
ATOM   1316  OH2 TIP3 11859    -13.505   8.413   3.007  1.00  0.00      X15 
ATOM   1317  H1  TIP3 11859    -13.819   7.561   2.611  1.00  0.00      X15 
ATOM   1318  H2  TIP3 11859    -13.856   9.010   2.293  1.00  0.00      X15 
ATOM   1319  MG  MG      1     -11.737   8.419   3.804  1.00  0.00      X15 
ATOM   1320  MG  MG      2      -7.917   9.340   5.188  1.00  0.00      X15 
END
