# Supplementary material for: Role of magnesium ions in the reaction mechanism at the interface between Tm1631 protein and its DNA ligand
Source: Chem Cent J. 2016 Jul 8;10:41. doi: 10.1186/s13065-016-0188-6 (PMC4939058; doi:10.1186/s13065-016-0188-6)
Supplement: Supplementary file 3 — 10.1186/s13065-016-0188-6 PDB structures for all studied mechanisms. [file 13065_2016_188_MOESM3_ESM.zip › 15.pdb]

ATOM    799  C4' CYT     6      -4.619   5.720   5.047  1.00  0.00      X15 
ATOM    800  H4' CYT     6      -4.471   6.196   6.030  1.00  0.00      X15 
ATOM    801  O4' CYT     6      -3.380   5.633   4.343  1.00  0.00      X15 
ATOM    802  C1' CYT     6      -3.201   6.872   3.622  1.00  0.00      X15 
ATOM    803  H1' CYT     6      -2.452   7.473   4.167  1.00  0.00      X15 
ATOM    804 QQH3 CYT     6      -2.817   6.627   2.623  1.00  0.00      X15 
ATOM    805 QQH2 CYT     6      -4.992   4.693   5.205  1.00  0.00      X15 
ATOM    806  C2' CYT     6      -4.543   7.629   3.636  1.00  0.00      X15 
ATOM    807 H2'' CYT     6      -4.875   8.002   2.666  1.00  0.00      X15 
ATOM    808  H2' CYT     6      -4.494   8.476   4.331  1.00  0.00      X15 
ATOM    809  C3' CYT     6      -5.603   6.612   4.215  1.00  0.00      X15 
ATOM    810  H3' CYT     6      -5.893   5.999   3.312  1.00  0.00      X15 
ATOM    811  O3' CYT     6      -6.636   7.108   4.896  1.00  1.00      X15 
ATOM    812  P   3DR     7     -10.447   8.453   3.129  1.00  1.00      X15 
ATOM    813  O1P 3DR     7      -9.482   8.972   2.107  1.00  1.00      X15 
ATOM    814  O2P 3DR     7     -10.589   9.119   4.487  1.00  1.00      X15 
ATOM    815  O5' 3DR     7     -10.159   6.868   3.442  1.00  0.00      X15 
ATOM    816  C5' 3DR     7      -9.021   6.197   2.833  1.00  0.00      X15 
ATOM    817  H5' 3DR     7      -8.193   6.215   3.558  1.00  0.00      X15 
ATOM    818 H5'' 3DR     7      -8.712   6.738   1.936  1.00  0.00      X15 
ATOM    819 QQH1 3DR     7      -9.345   5.183   2.567  1.00  0.00      X15 
ATOM    820  CG  LYS    73      -6.818  13.746   8.208  1.00  0.00      X15 
ATOM    821  HG1 LYS    73      -6.751  14.465   7.386  1.00  0.00      X15 
ATOM    822  HG2 LYS    73      -6.840  14.332   9.134  1.00  0.00      X15 
ATOM    823 QQH4 LYS    73      -5.922  13.117   8.194  1.00  0.00      X15 
ATOM    824  CD  LYS    73      -8.112  12.939   8.132  1.00  0.00      X15 
ATOM    825  HD1 LYS    73      -8.926  13.579   8.500  1.00  0.00      X15 
ATOM    826  HD2 LYS    73      -8.068  12.073   8.803  1.00  0.00      X15 
ATOM    827  CE  LYS    73      -8.486  12.469   6.735  1.00  0.00      X15 
ATOM    828  HE1 LYS    73      -7.945  11.577   6.420  1.00  0.00      X15 
ATOM    829  HE2 LYS    73      -8.332  13.250   5.990  1.00  0.00      X15 
ATOM    830  NZ  LYS    73      -9.948  12.146   6.734  1.00  1.00      X15 
ATOM    831  HZ1 LYS    73     -10.186  11.405   7.442  1.00  1.00      X15 
ATOM    832  HZ2 LYS    73     -10.509  13.005   6.931  1.00  1.00      X15 
ATOM    833  N   GLN   115      -6.319   9.101  12.201  1.00  0.00      X15 
ATOM    834  HN  GLN   115      -5.547   9.395  11.639  1.00  0.00      X15 
ATOM    835  CA  GLN   115      -7.280   8.245  11.547  1.00  0.00      X15 
ATOM    836  HA  GLN   115      -8.246   8.332  12.029  1.00  0.00      X15 
ATOM    837  CB  GLN   115      -7.418   8.649  10.065  1.00  0.00      X15 
ATOM    838  HB1 GLN   115      -8.017   9.587  10.005  1.00  0.00      X15 
ATOM    839  HB2 GLN   115      -7.992   7.866   9.519  1.00  0.00      X15 
ATOM    840  CG  GLN   115      -6.053   8.904   9.386  1.00  0.00      X15 
ATOM    841  HG1 GLN   115      -5.352   8.078   9.627  1.00  0.00      X15 
ATOM    842  HG2 GLN   115      -5.603   9.856   9.732  1.00  0.00      X15 
ATOM    843  CD  GLN   115      -6.223   8.988   7.877  1.00  0.00      X15 
ATOM    844  OE1 GLN   115      -7.155   9.614   7.372  1.00  0.00      X15 
ATOM    845  NE2 GLN   115      -5.352   8.295   7.131  1.00  0.00      X15 
ATOM    846 HE21 GLN   115      -5.691   8.005   6.221  1.00  0.00      X15 
ATOM    847 HE22 GLN   115      -4.612   7.800   7.589  1.00  0.00      X15 
ATOM    848  C   GLN   115      -6.847   6.794  11.668  1.00  0.00      X15 
ATOM    849  O   GLN   115      -5.657   6.489  11.751  1.00  0.00      X15 
ATOM    850  OH2 TIP3 6134      -9.431   8.437   6.839  1.00  0.00      X15 
ATOM    851  H1  TIP3 6134      -9.746   8.608   5.918  1.00  0.00      X15 
ATOM    852  H2  TIP3 6134      -8.500   8.751   6.842  1.00  0.00      X15 
ATOM    853  OH2 TIP3 1863     -11.993   8.433   2.541  1.00  1.00      X15 
ATOM    854  H1  TIP3 1863     -10.300  11.830   5.796  1.00  1.00      X15 
ATOM    855  H2  TIP3 1863     -11.991   8.365   1.549  1.00  1.00      X15 
END
