# Supplementary material for: Role of magnesium ions in the reaction mechanism at the interface between Tm1631 protein and its DNA ligand
Source: Chem Cent J. 2016 Jul 8;10:41. doi: 10.1186/s13065-016-0188-6 (PMC4939058; doi:10.1186/s13065-016-0188-6)
Supplement: Supplementary file 3 — 10.1186/s13065-016-0188-6 PDB structures for all studied mechanisms. [file 13065_2016_188_MOESM3_ESM.zip › 16-koor.pdb]

ATOM   1321  C4' CYT     6      -5.161   6.141   5.107  1.00  0.00      X16 
ATOM   1322  H4' CYT     6      -5.235   6.540   6.128  1.00  0.00      X16 
ATOM   1323  O4' CYT     6      -3.803   5.966   4.720  1.00  0.00      X16 
ATOM   1324  C1' CYT     6      -3.359   7.139   4.000  1.00  0.00      X16 
ATOM   1325  H1' CYT     6      -2.554   7.603   4.583  1.00  0.00      X16 
ATOM   1326 QQH3 CYT     6      -2.980   6.831   3.019  1.00  0.00      X16 
ATOM   1327 QQH2 CYT     6      -5.678   5.172   5.058  1.00  0.00      X16 
ATOM   1328  C2' CYT     6      -4.561   8.108   3.934  1.00  0.00      X16 
ATOM   1329 H2'' CYT     6      -4.637   8.652   2.991  1.00  0.00      X16 
ATOM   1330  H2' CYT     6      -4.483   8.850   4.735  1.00  0.00      X16 
ATOM   1331  C3' CYT     6      -5.808   7.227   4.220  1.00  0.00      X16 
ATOM   1332  H3' CYT     6      -6.138   6.792   3.263  1.00  0.00      X16 
ATOM   1333  O3' CYT     6      -6.886   7.831   4.872  1.00  1.00      X16 
ATOM   1334  P   3DR     7      -9.290   7.704   2.865  1.00  1.00      X16 
ATOM   1335  O1P 3DR     7      -8.259   8.338   2.022  1.00  1.00      X16 
ATOM   1336  O2P 3DR     7      -9.750   8.355   4.206  1.00  1.00      X16 
ATOM   1337  O5' 3DR     7      -9.172   6.146   3.228  1.00  0.00      X16 
ATOM   1338  C5' 3DR     7      -8.614   5.208   2.262  1.00  0.00      X16 
ATOM   1339  H5' 3DR     7      -7.610   4.945   2.597  1.00  0.00      X16 
ATOM   1340 H5'' 3DR     7      -8.525   5.662   1.273  1.00  0.00      X16 
ATOM   1341 QQH1 3DR     7      -9.274   4.338   2.213  1.00  0.00      X16 
ATOM   1342  N   ASN    45      -5.938  14.956   3.245  1.00  0.00      X16 
ATOM   1343  HN  ASN    45      -5.555  15.437   2.459  1.00  0.00      X16 
ATOM   1344  CA  ASN    45      -5.605  13.552   3.458  1.00  0.00      X16 
ATOM   1345  HA  ASN    45      -5.616  13.337   4.520  1.00  0.00      X16 
ATOM   1346  CB  ASN    45      -6.664  12.679   2.723  1.00  0.00      X16 
ATOM   1347  HB1 ASN    45      -6.613  12.884   1.638  1.00  0.00      X16 
ATOM   1348  HB2 ASN    45      -7.673  12.991   3.069  1.00  0.00      X16 
ATOM   1349  CG  ASN    45      -6.569  11.174   2.983  1.00  0.00      X16 
ATOM   1350  OD1 ASN    45      -6.722  10.664   4.101  1.00  0.00      X16 
ATOM   1351  ND2 ASN    45      -6.394  10.404   1.890  1.00  0.00      X16 
ATOM   1352 HD21 ASN    45      -6.543   9.417   2.002  1.00  0.00      X16 
ATOM   1353 HD22 ASN    45      -6.323  10.814   0.983  1.00  0.00      X16 
ATOM   1354  C   ASN    45      -4.187  13.225   2.981  1.00  0.00      X16 
ATOM   1355  O   ASN    45      -3.596  12.251   3.442  1.00  0.00      X16 
ATOM   1356  CG  LYS    73      -6.600  14.174   8.553  1.00  0.00      X16 
ATOM   1357  HG1 LYS    73      -6.609  14.874   7.710  1.00  0.00      X16 
ATOM   1358  HG2 LYS    73      -6.483  14.772   9.459  1.00  0.00      X16 
ATOM   1359 QQH4 LYS    73      -5.740  13.505   8.452  1.00  0.00      X16 
ATOM   1360  CD  LYS    73      -7.920  13.433   8.694  1.00  0.00      X16 
ATOM   1361  HD1 LYS    73      -8.655  14.142   9.098  1.00  0.00      X16 
ATOM   1362  HD2 LYS    73      -7.826  12.616   9.422  1.00  0.00      X16 
ATOM   1363  CE  LYS    73      -8.470  12.912   7.392  1.00  0.00      X16 
ATOM   1364  HE1 LYS    73      -7.920  12.064   6.985  1.00  0.00      X16 
ATOM   1365  HE2 LYS    73      -8.503  13.701   6.642  1.00  0.00      X16 
ATOM   1366  NZ  LYS    73      -9.897  12.461   7.623  1.00  1.00      X16 
ATOM   1367  HZ1 LYS    73      -9.949  11.652   8.282  1.00  1.00      X16 
ATOM   1368  HZ2 LYS    73     -10.452  13.257   8.026  1.00  1.00      X16 
ATOM   1369  N   GLN   115      -6.030   9.159  11.740  1.00  0.00      X16 
ATOM   1370  HN  GLN   115      -5.128   9.311  11.330  1.00  0.00      X16 
ATOM   1371  CA  GLN   115      -6.966   8.375  10.971  1.00  0.00      X16 
ATOM   1372  HA  GLN   115      -7.944   8.439  11.428  1.00  0.00      X16 
ATOM   1373  CB  GLN   115      -7.096   8.917   9.522  1.00  0.00      X16 
ATOM   1374  HB1 GLN   115      -7.400   9.985   9.609  1.00  0.00      X16 
ATOM   1375  HB2 GLN   115      -7.910   8.364   9.004  1.00  0.00      X16 
ATOM   1376  CG  GLN   115      -5.819   8.856   8.655  1.00  0.00      X16 
ATOM   1377  HG1 GLN   115      -5.612   7.806   8.360  1.00  0.00      X16 
ATOM   1378  HG2 GLN   115      -4.946   9.220   9.235  1.00  0.00      X16 
ATOM   1379  CD  GLN   115      -5.941   9.691   7.380  1.00  0.00      X16 
ATOM   1380  OE1 GLN   115      -7.008   9.897   6.786  1.00  0.00      X16 
ATOM   1381  NE2 GLN   115      -4.800  10.233   6.913  1.00  0.00      X16 
ATOM   1382 HE21 GLN   115      -4.851  10.705   6.038  1.00  0.00      X16 
ATOM   1383 HE22 GLN   115      -3.936  10.041   7.390  1.00  0.00      X16 
ATOM   1384  C   GLN   115      -6.579   6.911  11.028  1.00  0.00      X16 
ATOM   1385  O   GLN   115      -5.425   6.564  11.272  1.00  0.00      X16 
ATOM   1386  OH2 TIP3 1720     -11.993   6.545   4.398  1.00  0.00      X16 
ATOM   1387  H1  TIP3 1720     -11.241   5.912   4.388  1.00  0.00      X16 
ATOM   1388  H2  TIP3 1720     -12.716   5.954   4.731  1.00  0.00      X16 
ATOM   1389  OH2 TIP3 6134      -9.491   8.765   6.860  1.00  0.00      X16 
ATOM   1390  H1  TIP3 6134      -9.424   7.800   7.083  1.00  0.00      X16 
ATOM   1391  H2  TIP3 6134      -9.460   9.219   7.729  1.00  0.00      X16 
ATOM   1392  OH2 TIP3 8306      -9.199  10.839   4.936  1.00  0.00      X16 
ATOM   1393  H1  TIP3 8306      -9.335  11.796   4.727  1.00  0.00      X16 
ATOM   1394  H2  TIP3 8306      -9.938  10.457   4.419  1.00  0.00      X16 
ATOM   1395  OH2 TIP3 8371     -12.003   8.930   5.699  1.00  0.00      X16 
ATOM   1396  H1  TIP3 8371     -11.080   8.984   6.080  1.00  0.00      X16 
ATOM   1397  H2  TIP3 8371     -12.438   8.500   6.459  1.00  0.00      X16 
ATOM   1398  OH2 TIP3 1863     -10.804   7.786   2.100  1.00  1.00      X16 
ATOM   1399  H1  TIP3 1863     -10.352  12.194   6.744  1.00  1.00      X16 
ATOM   1400  H2  TIP3 1863     -10.815   7.935   1.108  1.00  1.00      X16 
ATOM   1401  OH2 TIP3 12311    -11.586  10.338   3.260  1.00  0.00      X16 
ATOM   1402  H1  TIP3 12311    -10.885  10.560   2.581  1.00  0.00      X16 
ATOM   1403  H2  TIP3 12311    -12.202  11.076   3.076  1.00  0.00      X16 
ATOM   1404  OH2 TIP3 11859    -13.500   8.422   3.007  1.00  0.00      X16 
ATOM   1405  H1  TIP3 11859    -13.818   7.571   2.611  1.00  0.00      X16 
ATOM   1406  H2  TIP3 11859    -13.850   9.020   2.294  1.00  0.00      X16 
ATOM   1407  MG  MG      1     -11.740   8.414   3.820  1.00  0.00      X16 
ATOM   1408  MG  MG      2      -7.887   9.350   5.157  1.00  0.00      X16 
END
