# Supplementary material for: Role of magnesium ions in the reaction mechanism at the interface between Tm1631 protein and its DNA ligand
Source: Chem Cent J. 2016 Jul 8;10:41. doi: 10.1186/s13065-016-0188-6 (PMC4939058; doi:10.1186/s13065-016-0188-6)
Supplement: Supplementary file 3 — 10.1186/s13065-016-0188-6 PDB structures for all studied mechanisms. [file 13065_2016_188_MOESM3_ESM.zip › 16.pdb]

ATOM    856  C4' CYT     6      -4.642   5.750   5.037  1.00  0.00      X16 
ATOM    857  H4' CYT     6      -4.494   6.224   6.021  1.00  0.00      X16 
ATOM    858  O4' CYT     6      -3.399   5.651   4.341  1.00  0.00      X16 
ATOM    859  C1' CYT     6      -3.204   6.886   3.616  1.00  0.00      X16 
ATOM    860  H1' CYT     6      -2.453   7.481   4.164  1.00  0.00      X16 
ATOM    861 QQH3 CYT     6      -2.816   6.633   2.621  1.00  0.00      X16 
ATOM    862 QQH2 CYT     6      -5.024   4.727   5.194  1.00  0.00      X16 
ATOM    863  C2' CYT     6      -4.539   7.654   3.620  1.00  0.00      X16 
ATOM    864 H2'' CYT     6      -4.862   8.027   2.647  1.00  0.00      X16 
ATOM    865  H2' CYT     6      -4.486   8.503   4.311  1.00  0.00      X16 
ATOM    866  C3' CYT     6      -5.613   6.652   4.197  1.00  0.00      X16 
ATOM    867  H3' CYT     6      -5.907   6.035   3.298  1.00  0.00      X16 
ATOM    868  O3' CYT     6      -6.643   7.170   4.867  1.00  1.00      X16 
ATOM    869  P   3DR     7     -10.404   8.543   3.177  1.00  1.00      X16 
ATOM    870  O1P 3DR     7      -9.420   9.075   2.179  1.00  1.00      X16 
ATOM    871  O2P 3DR     7     -10.571   9.208   4.535  1.00  1.00      X16 
ATOM    872  O5' 3DR     7     -10.131   6.954   3.475  1.00  0.00      X16 
ATOM    873  C5' 3DR     7      -9.001   6.276   2.854  1.00  0.00      X16 
ATOM    874  H5' 3DR     7      -8.168   6.293   3.572  1.00  0.00      X16 
ATOM    875 H5'' 3DR     7      -8.699   6.814   1.953  1.00  0.00      X16 
ATOM    876 QQH1 3DR     7      -9.334   5.264   2.592  1.00  0.00      X16 
ATOM    877  CG  LYS    73      -6.846  13.670   8.154  1.00  0.00      X16 
ATOM    878  HG1 LYS    73      -6.776  14.399   7.341  1.00  0.00      X16 
ATOM    879  HG2 LYS    73      -6.892  14.246   9.086  1.00  0.00      X16 
ATOM    880 QQH4 LYS    73      -5.940  13.056   8.147  1.00  0.00      X16 
ATOM    881  CD  LYS    73      -8.125  12.843   8.048  1.00  0.00      X16 
ATOM    882  HD1 LYS    73      -8.956  13.467   8.407  1.00  0.00      X16 
ATOM    883  HD2 LYS    73      -8.079  11.972   8.712  1.00  0.00      X16 
ATOM    884  CE  LYS    73      -8.470  12.376   6.641  1.00  0.00      X16 
ATOM    885  HE1 LYS    73      -7.914  11.492   6.331  1.00  0.00      X16 
ATOM    886  HE2 LYS    73      -8.315  13.163   5.902  1.00  0.00      X16 
ATOM    887  NZ  LYS    73      -9.930  12.038   6.621  1.00  1.00      X16 
ATOM    888  HZ1 LYS    73     -10.167  11.296   7.328  1.00  1.00      X16 
ATOM    889  HZ2 LYS    73     -10.490  12.893   6.833  1.00  1.00      X16 
ATOM    890  N   GLN   115      -6.303   9.076  12.222  1.00  0.00      X16 
ATOM    891  HN  GLN   115      -5.531   9.370  11.659  1.00  0.00      X16 
ATOM    892  CA  GLN   115      -7.268   8.223  11.568  1.00  0.00      X16 
ATOM    893  HA  GLN   115      -8.232   8.311  12.053  1.00  0.00      X16 
ATOM    894  CB  GLN   115      -7.411   8.632  10.089  1.00  0.00      X16 
ATOM    895  HB1 GLN   115      -7.995   9.580  10.034  1.00  0.00      X16 
ATOM    896  HB2 GLN   115      -8.002   7.859   9.546  1.00  0.00      X16 
ATOM    897  CG  GLN   115      -6.047   8.864   9.399  1.00  0.00      X16 
ATOM    898  HG1 GLN   115      -5.361   8.020   9.624  1.00  0.00      X16 
ATOM    899  HG2 GLN   115      -5.573   9.803   9.748  1.00  0.00      X16 
ATOM    900  CD  GLN   115      -6.232   8.964   7.893  1.00  0.00      X16 
ATOM    901  OE1 GLN   115      -7.192   9.563   7.409  1.00  0.00      X16 
ATOM    902  NE2 GLN   115      -5.342   8.321   7.127  1.00  0.00      X16 
ATOM    903 HE21 GLN   115      -5.677   8.050   6.210  1.00  0.00      X16 
ATOM    904 HE22 GLN   115      -4.589   7.833   7.570  1.00  0.00      X16 
ATOM    905  C   GLN   115      -6.838   6.771  11.682  1.00  0.00      X16 
ATOM    906  O   GLN   115      -5.649   6.463  11.767  1.00  0.00      X16 
ATOM    907  OH2 TIP3 6134      -9.440   8.356   6.844  1.00  0.00      X16 
ATOM    908  H1  TIP3 6134      -9.753   8.577   5.934  1.00  0.00      X16 
ATOM    909  H2  TIP3 6134      -8.509   8.673   6.863  1.00  0.00      X16 
ATOM    910  OH2 TIP3 1863     -11.941   8.528   2.564  1.00  1.00      X16 
ATOM    911  H1  TIP3 1863     -10.286  11.733   5.686  1.00  1.00      X16 
ATOM    912  H2  TIP3 1863     -11.924   8.438   1.573  1.00  1.00      X16 
END
