# Supplementary material for: Role of magnesium ions in the reaction mechanism at the interface between Tm1631 protein and its DNA ligand
Source: Chem Cent J. 2016 Jul 8;10:41. doi: 10.1186/s13065-016-0188-6 (PMC4939058; doi:10.1186/s13065-016-0188-6)
Supplement: Supplementary file 3 — 10.1186/s13065-016-0188-6 PDB structures for all studied mechanisms. [file 13065_2016_188_MOESM3_ESM.zip › 2-koor.pdb]

ATOM     89  C4' CYT     6      -5.343   6.147   4.971  1.00  0.00      X2  
ATOM     90  H4' CYT     6      -5.522   6.610   5.956  1.00  0.00      X2  
ATOM     91  O4' CYT     6      -3.956   6.021   4.695  1.00  0.00      X2  
ATOM     92  C1' CYT     6      -3.502   7.179   3.947  1.00  0.00      X2  
ATOM     93  H1' CYT     6      -2.739   7.685   4.550  1.00  0.00      X2  
ATOM     94 QQH3 CYT     6      -3.077   6.846   2.996  1.00  0.00      X2  
ATOM     95 QQH2 CYT     6      -5.808   5.154   4.951  1.00  0.00      X2  
ATOM     96  C2' CYT     6      -4.740   8.094   3.788  1.00  0.00      X2  
ATOM     97 H2'' CYT     6      -4.762   8.654   2.855  1.00  0.00      X2  
ATOM     98  H2' CYT     6      -4.780   8.812   4.615  1.00  0.00      X2  
ATOM     99  C3' CYT     6      -5.915   7.120   3.930  1.00  0.00      X2  
ATOM    100  H3' CYT     6      -6.101   6.634   2.971  1.00  0.00      X2  
ATOM    101  O3' CYT     6      -7.165   7.725   4.377  1.00  1.00      X2  
ATOM    102  P   3DR     7      -8.520   7.659   3.245  1.00  1.00      X2  
ATOM    103  O1P 3DR     7      -7.934   8.232   2.010  1.00  1.00      X2  
ATOM    104  O2P 3DR     7      -9.441   8.400   4.289  1.00  1.00      X2  
ATOM    105  O5' 3DR     7      -8.834   6.079   3.370  1.00  0.00      X2  
ATOM    106  C5' 3DR     7      -8.613   5.229   2.206  1.00  0.00      X2  
ATOM    107  H5' 3DR     7      -7.577   4.880   2.231  1.00  0.00      X2  
ATOM    108 H5'' 3DR     7      -8.763   5.793   1.283  1.00  0.00      X2  
ATOM    109 QQH1 3DR     7      -9.316   4.394   2.252  1.00  0.00      X2  
ATOM    110  N   ASN    45      -5.923  15.000   3.330  1.00  0.00      X2  
ATOM    111  HN  ASN    45      -5.572  15.465   2.520  1.00  0.00      X2  
ATOM    112  CA  ASN    45      -5.621  13.589   3.534  1.00  0.00      X2  
ATOM    113  HA  ASN    45      -5.618  13.373   4.596  1.00  0.00      X2  
ATOM    114  CB  ASN    45      -6.728  12.759   2.821  1.00  0.00      X2  
ATOM    115  HB1 ASN    45      -6.702  12.972   1.734  1.00  0.00      X2  
ATOM    116  HB2 ASN    45      -7.716  13.102   3.195  1.00  0.00      X2  
ATOM    117  CG  ASN    45      -6.677  11.251   3.063  1.00  0.00      X2  
ATOM    118  OD1 ASN    45      -6.935  10.724   4.158  1.00  0.00      X2  
ATOM    119  ND2 ASN    45      -6.409  10.503   1.974  1.00  0.00      X2  
ATOM    120 HD21 ASN    45      -6.671   9.531   2.019  1.00  0.00      X2  
ATOM    121 HD22 ASN    45      -6.283  10.935   1.084  1.00  0.00      X2  
ATOM    122  C   ASN    45      -4.220  13.228   3.033  1.00  0.00      X2  
ATOM    123  O   ASN    45      -3.641  12.245   3.494  1.00  0.00      X2  
ATOM    124  CG  LYS    73      -6.650  14.197   8.528  1.00  0.00      X2  
ATOM    125  HG1 LYS    73      -6.660  14.846   7.646  1.00  0.00      X2  
ATOM    126  HG2 LYS    73      -6.523  14.844   9.399  1.00  0.00      X2  
ATOM    127 QQH4 LYS    73      -5.798  13.513   8.464  1.00  0.00      X2  
ATOM    128  CD  LYS    73      -7.979  13.489   8.739  1.00  0.00      X2  
ATOM    129  HD1 LYS    73      -8.706  14.247   9.062  1.00  0.00      X2  
ATOM    130  HD2 LYS    73      -7.897  12.759   9.554  1.00  0.00      X2  
ATOM    131  CE  LYS    73      -8.552  12.822   7.514  1.00  0.00      X2  
ATOM    132  HE1 LYS    73      -8.036  11.896   7.245  1.00  0.00      X2  
ATOM    133  HE2 LYS    73      -8.548  13.500   6.659  1.00  0.00      X2  
ATOM    134  NZ  LYS    73      -9.995  12.457   7.800  1.00  1.00      X2  
ATOM    135  HZ1 LYS    73     -10.064  11.699   8.514  1.00  1.00      X2  
ATOM    136  HZ2 LYS    73     -10.517  13.302   8.157  1.00  1.00      X2  
ATOM    137  N   GLN   115      -5.994   9.170  11.748  1.00  0.00      X2  
ATOM    138  HN  GLN   115      -5.084   9.318  11.354  1.00  0.00      X2  
ATOM    139  CA  GLN   115      -6.919   8.389  10.963  1.00  0.00      X2  
ATOM    140  HA  GLN   115      -7.902   8.451  11.409  1.00  0.00      X2  
ATOM    141  CB  GLN   115      -7.031   8.932   9.513  1.00  0.00      X2  
ATOM    142  HB1 GLN   115      -7.316  10.006   9.591  1.00  0.00      X2  
ATOM    143  HB2 GLN   115      -7.854   8.391   8.996  1.00  0.00      X2  
ATOM    144  CG  GLN   115      -5.751   8.829   8.653  1.00  0.00      X2  
ATOM    145  HG1 GLN   115      -5.552   7.767   8.403  1.00  0.00      X2  
ATOM    146  HG2 GLN   115      -4.879   9.209   9.225  1.00  0.00      X2  
ATOM    147  CD  GLN   115      -5.862   9.609   7.344  1.00  0.00      X2  
ATOM    148  OE1 GLN   115      -6.911   9.716   6.694  1.00  0.00      X2  
ATOM    149  NE2 GLN   115      -4.739  10.208   6.902  1.00  0.00      X2  
ATOM    150 HE21 GLN   115      -4.787  10.710   6.045  1.00  0.00      X2  
ATOM    151 HE22 GLN   115      -3.882  10.077   7.414  1.00  0.00      X2  
ATOM    152  C   GLN   115      -6.532   6.925  11.012  1.00  0.00      X2  
ATOM    153  O   GLN   115      -5.375   6.575  11.234  1.00  0.00      X2  
ATOM    154  OH2 TIP3 1720     -11.713   6.493   4.344  1.00  0.00      X2  
ATOM    155  H1  TIP3 1720     -10.980   5.887   4.096  1.00  0.00      X2  
ATOM    156  H2  TIP3 1720     -12.385   5.861   4.689  1.00  0.00      X2  
ATOM    157  OH2 TIP3 6134      -9.516   8.873   7.012  1.00  0.00      X2  
ATOM    158  H1  TIP3 6134      -9.464   7.900   7.219  1.00  0.00      X2  
ATOM    159  H2  TIP3 6134      -9.571   9.311   7.892  1.00  0.00      X2  
ATOM    160  OH2 TIP3 8306      -9.411  11.024   5.050  1.00  0.00      X2  
ATOM    161  H1  TIP3 8306      -9.476  11.997   4.863  1.00  0.00      X2  
ATOM    162  H2  TIP3 8306     -10.139  10.730   4.449  1.00  0.00      X2  
ATOM    163  OH2 TIP3 8371     -11.896   8.880   5.577  1.00  0.00      X2  
ATOM    164  H1  TIP3 8371     -11.034   8.985   6.060  1.00  0.00      X2  
ATOM    165  H2  TIP3 8371     -12.363   8.308   6.211  1.00  0.00      X2  
ATOM    166  OH2 TIP3 1863     -10.612   7.817   2.117  1.00  1.00      X2  
ATOM    167  H1  TIP3 1863     -10.485  12.141   6.956  1.00  1.00      X2  
ATOM    168  H2  TIP3 1863     -10.638   7.960   1.146  1.00  1.00      X2  
ATOM    169  OH2 TIP3 12311    -11.396  10.334   3.235  1.00  0.00      X2  
ATOM    170  H1  TIP3 12311    -10.712  10.367   2.503  1.00  0.00      X2  
ATOM    171  H2  TIP3 12311    -12.010  11.012   2.898  1.00  0.00      X2  
ATOM    172  OH2 TIP3 11859    -13.338   8.395   2.994  1.00  0.00      X2  
ATOM    173  H1  TIP3 11859    -13.610   7.539   2.583  1.00  0.00      X2  
ATOM    174  H2  TIP3 11859    -13.658   8.983   2.262  1.00  0.00      X2  
ATOM    175  MG  MG      1     -11.499   8.349   3.672  1.00  0.00      X2  
ATOM    176  MG  MG      2      -8.109   9.579   5.253  1.00  0.00      X2  
END
