# Supplementary material for: Role of magnesium ions in the reaction mechanism at the interface between Tm1631 protein and its DNA ligand
Source: Chem Cent J. 2016 Jul 8;10:41. doi: 10.1186/s13065-016-0188-6 (PMC4939058; doi:10.1186/s13065-016-0188-6)
Supplement: Supplementary file 3 — 10.1186/s13065-016-0188-6 PDB structures for all studied mechanisms. [file 13065_2016_188_MOESM3_ESM.zip › 2.pdb]

ATOM     58  C4' CYT     6      -4.759   5.998   5.025  1.00  0.00      X2  
ATOM     59  H4' CYT     6      -4.690   6.512   5.996  1.00  0.00      X2  
ATOM     60  O4' CYT     6      -3.491   5.920   4.390  1.00  0.00      X2  
ATOM     61  C1' CYT     6      -3.283   7.130   3.633  1.00  0.00      X2  
ATOM     62  H1' CYT     6      -2.584   7.772   4.189  1.00  0.00      X2  
ATOM     63 QQH3 CYT     6      -2.848   6.850   2.668  1.00  0.00      X2  
ATOM     64 QQH2 CYT     6      -5.130   4.977   5.183  1.00  0.00      X2  
ATOM     65  C2' CYT     6      -4.652   7.852   3.535  1.00  0.00      X2  
ATOM     66 H2'' CYT     6      -4.949   8.155   2.530  1.00  0.00      X2  
ATOM     67  H2' CYT     6      -4.666   8.738   4.173  1.00  0.00      X2  
ATOM     68  C3' CYT     6      -5.644   6.819   4.088  1.00  0.00      X2  
ATOM     69  H3' CYT     6      -6.014   6.225   3.249  1.00  0.00      X2  
ATOM     70  O3' CYT     6      -6.733   7.343   4.826  1.00  1.00      X2  
ATOM     71  P   3DR     7      -8.151   7.530   4.003  1.00  1.00      X2  
ATOM     72  O1P 3DR     7      -7.919   8.297   2.738  1.00  1.00      X2  
ATOM     73  O2P 3DR     7      -9.169   7.980   5.020  1.00  1.00      X2  
ATOM     74  O5' 3DR     7      -8.415   5.937   3.637  1.00  0.00      X2  
ATOM     75  C5' 3DR     7      -9.330   5.797   2.510  1.00  0.00      X2  
ATOM     76  H5' 3DR     7      -8.818   6.074   1.582  1.00  0.00      X2  
ATOM     77 H5'' 3DR     7     -10.205   6.450   2.667  1.00  0.00      X2  
ATOM     78 QQH1 3DR     7      -9.660   4.754   2.471  1.00  0.00      X2  
ATOM     79  CG  LYS    73      -6.776  14.057   8.312  1.00  0.00      X2  
ATOM     80  HG1 LYS    73      -6.705  14.773   7.485  1.00  0.00      X2  
ATOM     81  HG2 LYS    73      -6.771  14.645   9.236  1.00  0.00      X2  
ATOM     82 QQH4 LYS    73      -5.890  13.414   8.290  1.00  0.00      X2  
ATOM     83  CD  LYS    73      -8.075  13.263   8.251  1.00  0.00      X2  
ATOM     84  HD1 LYS    73      -8.903  13.917   8.552  1.00  0.00      X2  
ATOM     85  HD2 LYS    73      -8.057  12.442   8.979  1.00  0.00      X2  
ATOM     86  CE  LYS    73      -8.365  12.695   6.875  1.00  0.00      X2  
ATOM     87  HE1 LYS    73      -7.688  11.885   6.607  1.00  0.00      X2  
ATOM     88  HE2 LYS    73      -8.324  13.453   6.090  1.00  0.00      X2  
ATOM     89  NZ  LYS    73      -9.755  12.134   6.866  1.00  1.00      X2  
ATOM     90  HZ1 LYS    73      -9.949  11.565   7.723  1.00  1.00      X2  
ATOM     91  HZ2 LYS    73     -10.455  12.905   6.815  1.00  1.00      X2  
ATOM     92  N   GLN   115      -6.366   9.230  11.971  1.00  0.00      X2  
ATOM     93  HN  GLN   115      -5.570   9.501  11.430  1.00  0.00      X2  
ATOM     94  CA  GLN   115      -7.340   8.410  11.287  1.00  0.00      X2  
ATOM     95  HA  GLN   115      -8.297   8.482  11.787  1.00  0.00      X2  
ATOM     96  CB  GLN   115      -7.511   8.873   9.824  1.00  0.00      X2  
ATOM     97  HB1 GLN   115      -7.914   9.911   9.843  1.00  0.00      X2  
ATOM     98  HB2 GLN   115      -8.276   8.236   9.323  1.00  0.00      X2  
ATOM     99  CG  GLN   115      -6.207   8.867   8.993  1.00  0.00      X2  
ATOM    100  HG1 GLN   115      -5.797   7.839   8.925  1.00  0.00      X2  
ATOM    101  HG2 GLN   115      -5.443   9.521   9.460  1.00  0.00      X2  
ATOM    102  CD  GLN   115      -6.451   9.370   7.574  1.00  0.00      X2  
ATOM    103  OE1 GLN   115      -7.577   9.617   7.147  1.00  0.00      X2  
ATOM    104  NE2 GLN   115      -5.352   9.566   6.817  1.00  0.00      X2  
ATOM    105 HE21 GLN   115      -5.515   9.841   5.870  1.00  0.00      X2  
ATOM    106 HE22 GLN   115      -4.460   9.323   7.194  1.00  0.00      X2  
ATOM    107  C   GLN   115      -6.908   6.959  11.343  1.00  0.00      X2  
ATOM    108  O   GLN   115      -5.725   6.656  11.500  1.00  0.00      X2  
ATOM    109  OH2 TIP3 6134     -10.168   8.428   7.429  1.00  0.00      X2  
ATOM    110  H1  TIP3 6134     -10.001   7.526   7.779  1.00  0.00      X2  
ATOM    111  H2  TIP3 6134      -9.464   8.518   6.750  1.00  0.00      X2  
ATOM    112  OH2 TIP3 1863     -12.232   7.329   3.355  1.00  1.00      X2  
ATOM    113  H1  TIP3 1863      -9.891  11.497   6.034  1.00  1.00      X2  
ATOM    114  H2  TIP3 1863     -11.986   8.269   3.290  1.00  1.00      X2  
END
