# Supplementary material for: Role of magnesium ions in the reaction mechanism at the interface between Tm1631 protein and its DNA ligand
Source: Chem Cent J. 2016 Jul 8;10:41. doi: 10.1186/s13065-016-0188-6 (PMC4939058; doi:10.1186/s13065-016-0188-6)
Supplement: Supplementary file 3 — 10.1186/s13065-016-0188-6 PDB structures for all studied mechanisms. [file 13065_2016_188_MOESM3_ESM.zip › 3-koor.pdb]

ATOM    177  C4' CYT     6      -5.378   6.166   4.962  1.00  0.00      X3  
ATOM    178  H4' CYT     6      -5.567   6.633   5.943  1.00  0.00      X3  
ATOM    179  O4' CYT     6      -3.987   6.049   4.698  1.00  0.00      X3  
ATOM    180  C1' CYT     6      -3.537   7.198   3.937  1.00  0.00      X3  
ATOM    181  H1' CYT     6      -2.781   7.718   4.538  1.00  0.00      X3  
ATOM    182 QQH3 CYT     6      -3.102   6.856   2.993  1.00  0.00      X3  
ATOM    183 QQH2 CYT     6      -5.832   5.168   4.948  1.00  0.00      X3  
ATOM    184  C2' CYT     6      -4.779   8.100   3.756  1.00  0.00      X3  
ATOM    185 H2'' CYT     6      -4.800   8.641   2.812  1.00  0.00      X3  
ATOM    186  H2' CYT     6      -4.828   8.833   4.569  1.00  0.00      X3  
ATOM    187  C3' CYT     6      -5.957   7.128   3.910  1.00  0.00      X3  
ATOM    188  H3' CYT     6      -6.139   6.627   2.957  1.00  0.00      X3  
ATOM    189  O3' CYT     6      -7.200   7.740   4.338  1.00  1.00      X3  
ATOM    190  P   3DR     7      -8.599   7.650   3.180  1.00  1.00      X3  
ATOM    191  O1P 3DR     7      -7.945   8.240   1.980  1.00  1.00      X3  
ATOM    192  O2P 3DR     7      -9.462   8.399   4.286  1.00  1.00      X3  
ATOM    193  O5' 3DR     7      -8.840   6.052   3.369  1.00  0.00      X3  
ATOM    194  C5' 3DR     7      -8.575   5.180   2.234  1.00  0.00      X3  
ATOM    195  H5' 3DR     7      -7.545   4.820   2.315  1.00  0.00      X3  
ATOM    196 H5'' 3DR     7      -8.661   5.722   1.290  1.00  0.00      X3  
ATOM    197 QQH1 3DR     7      -9.289   4.353   2.254  1.00  0.00      X3  
ATOM    198  N   ASN    45      -5.931  15.005   3.310  1.00  0.00      X3  
ATOM    199  HN  ASN    45      -5.574  15.476   2.507  1.00  0.00      X3  
ATOM    200  CA  ASN    45      -5.625  13.594   3.510  1.00  0.00      X3  
ATOM    201  HA  ASN    45      -5.628  13.372   4.570  1.00  0.00      X3  
ATOM    202  CB  ASN    45      -6.724  12.763   2.785  1.00  0.00      X3  
ATOM    203  HB1 ASN    45      -6.685  12.973   1.698  1.00  0.00      X3  
ATOM    204  HB2 ASN    45      -7.717  13.108   3.147  1.00  0.00      X3  
ATOM    205  CG  ASN    45      -6.677  11.257   3.034  1.00  0.00      X3  
ATOM    206  OD1 ASN    45      -6.941  10.736   4.130  1.00  0.00      X3  
ATOM    207  ND2 ASN    45      -6.409  10.502   1.950  1.00  0.00      X3  
ATOM    208 HD21 ASN    45      -6.662   9.528   2.006  1.00  0.00      X3  
ATOM    209 HD22 ASN    45      -6.274  10.927   1.058  1.00  0.00      X3  
ATOM    210  C   ASN    45      -4.220  13.239   3.014  1.00  0.00      X3  
ATOM    211  O   ASN    45      -3.640  12.257   3.475  1.00  0.00      X3  
ATOM    212  CG  LYS    73      -6.675  14.182   8.508  1.00  0.00      X3  
ATOM    213  HG1 LYS    73      -6.690  14.828   7.623  1.00  0.00      X3  
ATOM    214  HG2 LYS    73      -6.550  14.834   9.376  1.00  0.00      X3  
ATOM    215 QQH4 LYS    73      -5.821  13.502   8.445  1.00  0.00      X3  
ATOM    216  CD  LYS    73      -8.001  13.468   8.724  1.00  0.00      X3  
ATOM    217  HD1 LYS    73      -8.730  14.222   9.051  1.00  0.00      X3  
ATOM    218  HD2 LYS    73      -7.913  12.736   9.537  1.00  0.00      X3  
ATOM    219  CE  LYS    73      -8.574  12.801   7.499  1.00  0.00      X3  
ATOM    220  HE1 LYS    73      -8.056  11.878   7.225  1.00  0.00      X3  
ATOM    221  HE2 LYS    73      -8.575  13.481   6.647  1.00  0.00      X3  
ATOM    222  NZ  LYS    73     -10.016  12.428   7.787  1.00  1.00      X3  
ATOM    223  HZ1 LYS    73     -10.075  11.669   8.503  1.00  1.00      X3  
ATOM    224  HZ2 LYS    73     -10.539  13.270   8.145  1.00  1.00      X3  
ATOM    225  N   GLN   115      -6.007   9.184  11.722  1.00  0.00      X3  
ATOM    226  HN  GLN   115      -5.100   9.341  11.326  1.00  0.00      X3  
ATOM    227  CA  GLN   115      -6.929   8.399  10.938  1.00  0.00      X3  
ATOM    228  HA  GLN   115      -7.913   8.462  11.382  1.00  0.00      X3  
ATOM    229  CB  GLN   115      -7.042   8.936   9.484  1.00  0.00      X3  
ATOM    230  HB1 GLN   115      -7.329  10.010   9.558  1.00  0.00      X3  
ATOM    231  HB2 GLN   115      -7.864   8.391   8.970  1.00  0.00      X3  
ATOM    232  CG  GLN   115      -5.764   8.833   8.622  1.00  0.00      X3  
ATOM    233  HG1 GLN   115      -5.562   7.769   8.376  1.00  0.00      X3  
ATOM    234  HG2 GLN   115      -4.891   9.217   9.191  1.00  0.00      X3  
ATOM    235  CD  GLN   115      -5.878   9.607   7.309  1.00  0.00      X3  
ATOM    236  OE1 GLN   115      -6.929   9.717   6.663  1.00  0.00      X3  
ATOM    237  NE2 GLN   115      -4.753  10.198   6.862  1.00  0.00      X3  
ATOM    238 HE21 GLN   115      -4.800  10.687   5.997  1.00  0.00      X3  
ATOM    239 HE22 GLN   115      -3.896  10.066   7.374  1.00  0.00      X3  
ATOM    240  C   GLN   115      -6.542   6.935  10.995  1.00  0.00      X3  
ATOM    241  O   GLN   115      -5.386   6.587  11.224  1.00  0.00      X3  
ATOM    242  OH2 TIP3 1720     -11.728   6.540   4.403  1.00  0.00      X3  
ATOM    243  H1  TIP3 1720     -10.993   5.930   4.169  1.00  0.00      X3  
ATOM    244  H2  TIP3 1720     -12.407   5.910   4.741  1.00  0.00      X3  
ATOM    245  OH2 TIP3 6134      -9.529   8.885   6.983  1.00  0.00      X3  
ATOM    246  H1  TIP3 6134      -9.479   7.908   7.171  1.00  0.00      X3  
ATOM    247  H2  TIP3 6134      -9.564   9.307   7.871  1.00  0.00      X3  
ATOM    248  OH2 TIP3 8306      -9.411  11.033   5.021  1.00  0.00      X3  
ATOM    249  H1  TIP3 8306      -9.465  12.010   4.849  1.00  0.00      X3  
ATOM    250  H2  TIP3 8306     -10.131  10.754   4.406  1.00  0.00      X3  
ATOM    251  OH2 TIP3 8371     -11.900   8.964   5.580  1.00  0.00      X3  
ATOM    252  H1  TIP3 8371     -11.036   9.051   6.065  1.00  0.00      X3  
ATOM    253  H2  TIP3 8371     -12.382   8.419   6.228  1.00  0.00      X3  
ATOM    254  OH2 TIP3 1863     -10.472   7.712   2.190  1.00  1.00      X3  
ATOM    255  H1  TIP3 1863     -10.507  12.108   6.945  1.00  1.00      X3  
ATOM    256  H2  TIP3 1863     -10.488   7.877   1.219  1.00  1.00      X3  
ATOM    257  OH2 TIP3 12311    -11.350  10.328   3.173  1.00  0.00      X3  
ATOM    258  H1  TIP3 12311    -10.661  10.381   2.445  1.00  0.00      X3  
ATOM    259  H2  TIP3 12311    -11.958  11.020   2.851  1.00  0.00      X3  
ATOM    260  OH2 TIP3 11859    -13.266   8.400   2.955  1.00  0.00      X3  
ATOM    261  H1  TIP3 11859    -13.563   7.538   2.573  1.00  0.00      X3  
ATOM    262  H2  TIP3 11859    -13.612   8.978   2.227  1.00  0.00      X3  
ATOM    263  MG  MG      1     -11.463   8.392   3.719  1.00  0.00      X3  
ATOM    264  MG  MG      2      -8.120   9.571   5.209  1.00  0.00      X3  
END
