# Supplementary material for: Role of magnesium ions in the reaction mechanism at the interface between Tm1631 protein and its DNA ligand
Source: Chem Cent J. 2016 Jul 8;10:41. doi: 10.1186/s13065-016-0188-6 (PMC4939058; doi:10.1186/s13065-016-0188-6)
Supplement: Supplementary file 3 — 10.1186/s13065-016-0188-6 PDB structures for all studied mechanisms. [file 13065_2016_188_MOESM3_ESM.zip › 3.pdb]

ATOM    115  C4' CYT     6      -4.825   6.024   5.029  1.00  0.00      X3  
ATOM    116  H4' CYT     6      -4.771   6.539   6.001  1.00  0.00      X3  
ATOM    117  O4' CYT     6      -3.548   5.960   4.409  1.00  0.00      X3  
ATOM    118  C1' CYT     6      -3.348   7.164   3.642  1.00  0.00      X3  
ATOM    119  H1' CYT     6      -2.661   7.821   4.198  1.00  0.00      X3  
ATOM    120 QQH3 CYT     6      -2.900   6.880   2.684  1.00  0.00      X3  
ATOM    121 QQH2 CYT     6      -5.183   4.998   5.185  1.00  0.00      X3  
ATOM    122  C2' CYT     6      -4.725   7.867   3.523  1.00  0.00      X3  
ATOM    123 H2'' CYT     6      -5.015   8.154   2.512  1.00  0.00      X3  
ATOM    124  H2' CYT     6      -4.756   8.761   4.149  1.00  0.00      X3  
ATOM    125  C3' CYT     6      -5.714   6.834   4.084  1.00  0.00      X3  
ATOM    126  H3' CYT     6      -6.085   6.231   3.253  1.00  0.00      X3  
ATOM    127  O3' CYT     6      -6.805   7.362   4.820  1.00  1.00      X3  
ATOM    128  P   3DR     7      -8.240   7.518   4.012  1.00  1.00      X3  
ATOM    129  O1P 3DR     7      -8.036   8.289   2.746  1.00  1.00      X3  
ATOM    130  O2P 3DR     7      -9.248   7.961   5.043  1.00  1.00      X3  
ATOM    131  O5' 3DR     7      -8.467   5.917   3.657  1.00  0.00      X3  
ATOM    132  C5' 3DR     7      -9.330   5.740   2.492  1.00  0.00      X3  
ATOM    133  H5' 3DR     7      -8.777   5.984   1.580  1.00  0.00      X3  
ATOM    134 H5'' 3DR     7     -10.209   6.399   2.599  1.00  0.00      X3  
ATOM    135 QQH1 3DR     7      -9.662   4.697   2.477  1.00  0.00      X3  
ATOM    136  CG  LYS    73      -6.767  14.074   8.329  1.00  0.00      X3  
ATOM    137  HG1 LYS    73      -6.696  14.788   7.501  1.00  0.00      X3  
ATOM    138  HG2 LYS    73      -6.758  14.663   9.253  1.00  0.00      X3  
ATOM    139 QQH4 LYS    73      -5.882  13.428   8.307  1.00  0.00      X3  
ATOM    140  CD  LYS    73      -8.067  13.283   8.272  1.00  0.00      X3  
ATOM    141  HD1 LYS    73      -8.894  13.942   8.566  1.00  0.00      X3  
ATOM    142  HD2 LYS    73      -8.053  12.468   9.007  1.00  0.00      X3  
ATOM    143  CE  LYS    73      -8.353  12.704   6.900  1.00  0.00      X3  
ATOM    144  HE1 LYS    73      -7.677  11.891   6.641  1.00  0.00      X3  
ATOM    145  HE2 LYS    73      -8.308  13.456   6.110  1.00  0.00      X3  
ATOM    146  NZ  LYS    73      -9.744  12.146   6.891  1.00  1.00      X3  
ATOM    147  HZ1 LYS    73      -9.939  11.578   7.749  1.00  1.00      X3  
ATOM    148  HZ2 LYS    73     -10.443  12.918   6.836  1.00  1.00      X3  
ATOM    149  N   GLN   115      -6.359   9.226  11.978  1.00  0.00      X3  
ATOM    150  HN  GLN   115      -5.562   9.491  11.436  1.00  0.00      X3  
ATOM    151  CA  GLN   115      -7.336   8.406  11.299  1.00  0.00      X3  
ATOM    152  HA  GLN   115      -8.292   8.479  11.802  1.00  0.00      X3  
ATOM    153  CB  GLN   115      -7.514   8.869   9.836  1.00  0.00      X3  
ATOM    154  HB1 GLN   115      -7.912   9.909   9.857  1.00  0.00      X3  
ATOM    155  HB2 GLN   115      -8.283   8.234   9.341  1.00  0.00      X3  
ATOM    156  CG  GLN   115      -6.216   8.860   8.996  1.00  0.00      X3  
ATOM    157  HG1 GLN   115      -5.811   7.830   8.925  1.00  0.00      X3  
ATOM    158  HG2 GLN   115      -5.446   9.510   9.459  1.00  0.00      X3  
ATOM    159  CD  GLN   115      -6.467   9.364   7.580  1.00  0.00      X3  
ATOM    160  OE1 GLN   115      -7.596   9.610   7.158  1.00  0.00      X3  
ATOM    161  NE2 GLN   115      -5.372   9.562   6.818  1.00  0.00      X3  
ATOM    162 HE21 GLN   115      -5.539   9.843   5.873  1.00  0.00      X3  
ATOM    163 HE22 GLN   115      -4.477   9.323   7.192  1.00  0.00      X3  
ATOM    164  C   GLN   115      -6.906   6.955  11.354  1.00  0.00      X3  
ATOM    165  O   GLN   115      -5.723   6.650  11.506  1.00  0.00      X3  
ATOM    166  OH2 TIP3 6134     -10.162   8.425   7.473  1.00  0.00      X3  
ATOM    167  H1  TIP3 6134      -9.991   7.523   7.819  1.00  0.00      X3  
ATOM    168  H2  TIP3 6134      -9.460   8.519   6.791  1.00  0.00      X3  
ATOM    169  OH2 TIP3 1863     -12.055   7.256   3.346  1.00  1.00      X3  
ATOM    170  H1  TIP3 1863      -9.878  11.509   6.059  1.00  1.00      X3  
ATOM    171  H2  TIP3 1863     -11.642   8.135   3.356  1.00  1.00      X3  
END
