# Supplementary material for: Role of magnesium ions in the reaction mechanism at the interface between Tm1631 protein and its DNA ligand
Source: Chem Cent J. 2016 Jul 8;10:41. doi: 10.1186/s13065-016-0188-6 (PMC4939058; doi:10.1186/s13065-016-0188-6)
Supplement: Supplementary file 3 — 10.1186/s13065-016-0188-6 PDB structures for all studied mechanisms. [file 13065_2016_188_MOESM3_ESM.zip › 4-koor.pdb]

ATOM    265  C4' CYT     6      -5.494   6.172   4.898  1.00  0.00      X4  
ATOM    266  H4' CYT     6      -5.689   6.628   5.885  1.00  0.00      X4  
ATOM    267  O4' CYT     6      -4.099   6.052   4.657  1.00  0.00      X4  
ATOM    268  C1' CYT     6      -3.630   7.198   3.905  1.00  0.00      X4  
ATOM    269  H1' CYT     6      -2.880   7.711   4.518  1.00  0.00      X4  
ATOM    270 QQH3 CYT     6      -3.182   6.854   2.967  1.00  0.00      X4  
ATOM    271 QQH2 CYT     6      -5.949   5.174   4.874  1.00  0.00      X4  
ATOM    272  C2' CYT     6      -4.865   8.104   3.703  1.00  0.00      X4  
ATOM    273 H2'' CYT     6      -4.868   8.644   2.759  1.00  0.00      X4  
ATOM    274  H2' CYT     6      -4.921   8.842   4.512  1.00  0.00      X4  
ATOM    275  C3' CYT     6      -6.057   7.145   3.838  1.00  0.00      X4  
ATOM    276  H3' CYT     6      -6.230   6.646   2.884  1.00  0.00      X4  
ATOM    277  O3' CYT     6      -7.296   7.776   4.233  1.00  1.00      X4  
ATOM    278  P   3DR     7      -8.751   7.694   3.053  1.00  1.00      X4  
ATOM    279  O1P 3DR     7      -8.050   8.306   1.886  1.00  1.00      X4  
ATOM    280  O2P 3DR     7      -9.529   8.447   4.227  1.00  1.00      X4  
ATOM    281  O5' 3DR     7      -8.936   6.087   3.288  1.00  0.00      X4  
ATOM    282  C5' 3DR     7      -8.630   5.198   2.179  1.00  0.00      X4  
ATOM    283  H5' 3DR     7      -7.591   4.873   2.276  1.00  0.00      X4  
ATOM    284 H5'' 3DR     7      -8.724   5.716   1.222  1.00  0.00      X4  
ATOM    285 QQH1 3DR     7      -9.320   4.351   2.211  1.00  0.00      X4  
ATOM    286  N   ASN    45      -5.914  14.990   3.345  1.00  0.00      X4  
ATOM    287  HN  ASN    45      -5.543  15.462   2.550  1.00  0.00      X4  
ATOM    288  CA  ASN    45      -5.604  13.581   3.554  1.00  0.00      X4  
ATOM    289  HA  ASN    45      -5.582  13.373   4.618  1.00  0.00      X4  
ATOM    290  CB  ASN    45      -6.720  12.742   2.866  1.00  0.00      X4  
ATOM    291  HB1 ASN    45      -6.727  12.968   1.781  1.00  0.00      X4  
ATOM    292  HB2 ASN    45      -7.701  13.070   3.270  1.00  0.00      X4  
ATOM    293  CG  ASN    45      -6.649  11.231   3.088  1.00  0.00      X4  
ATOM    294  OD1 ASN    45      -6.836  10.681   4.187  1.00  0.00      X4  
ATOM    295  ND2 ASN    45      -6.455  10.506   1.968  1.00  0.00      X4  
ATOM    296 HD21 ASN    45      -6.720   9.534   2.010  1.00  0.00      X4  
ATOM    297 HD22 ASN    45      -6.387  10.955   1.080  1.00  0.00      X4  
ATOM    298  C   ASN    45      -4.208  13.222   3.032  1.00  0.00      X4  
ATOM    299  O   ASN    45      -3.626  12.234   3.476  1.00  0.00      X4  
ATOM    300  CG  LYS    73      -6.616  14.181   8.518  1.00  0.00      X4  
ATOM    301  HG1 LYS    73      -6.621  14.822   7.630  1.00  0.00      X4  
ATOM    302  HG2 LYS    73      -6.499  14.837   9.384  1.00  0.00      X4  
ATOM    303 QQH4 LYS    73      -5.763  13.499   8.469  1.00  0.00      X4  
ATOM    304  CD  LYS    73      -7.946  13.473   8.723  1.00  0.00      X4  
ATOM    305  HD1 LYS    73      -8.679  14.235   9.023  1.00  0.00      X4  
ATOM    306  HD2 LYS    73      -7.874  12.757   9.551  1.00  0.00      X4  
ATOM    307  CE  LYS    73      -8.494  12.783   7.500  1.00  0.00      X4  
ATOM    308  HE1 LYS    73      -7.967  11.859   7.250  1.00  0.00      X4  
ATOM    309  HE2 LYS    73      -8.483  13.449   6.637  1.00  0.00      X4  
ATOM    310  NZ  LYS    73      -9.940  12.413   7.771  1.00  1.00      X4  
ATOM    311  HZ1 LYS    73     -10.003  11.643   8.473  1.00  1.00      X4  
ATOM    312  HZ2 LYS    73     -10.465  13.250   8.137  1.00  1.00      X4  
ATOM    313  N   GLN   115      -5.958   9.128  11.785  1.00  0.00      X4  
ATOM    314  HN  GLN   115      -5.042   9.264  11.400  1.00  0.00      X4  
ATOM    315  CA  GLN   115      -6.886   8.357  10.994  1.00  0.00      X4  
ATOM    316  HA  GLN   115      -7.870   8.421  11.437  1.00  0.00      X4  
ATOM    317  CB  GLN   115      -6.985   8.909   9.548  1.00  0.00      X4  
ATOM    318  HB1 GLN   115      -7.270   9.982   9.624  1.00  0.00      X4  
ATOM    319  HB2 GLN   115      -7.801   8.368   9.019  1.00  0.00      X4  
ATOM    320  CG  GLN   115      -5.693   8.807   8.707  1.00  0.00      X4  
ATOM    321  HG1 GLN   115      -5.471   7.740   8.495  1.00  0.00      X4  
ATOM    322  HG2 GLN   115      -4.834   9.227   9.270  1.00  0.00      X4  
ATOM    323  CD  GLN   115      -5.813   9.532   7.371  1.00  0.00      X4  
ATOM    324  OE1 GLN   115      -6.865   9.583   6.720  1.00  0.00      X4  
ATOM    325  NE2 GLN   115      -4.705  10.138   6.903  1.00  0.00      X4  
ATOM    326 HE21 GLN   115      -4.768  10.597   6.022  1.00  0.00      X4  
ATOM    327 HE22 GLN   115      -3.844  10.040   7.414  1.00  0.00      X4  
ATOM    328  C   GLN   115      -6.508   6.891  11.027  1.00  0.00      X4  
ATOM    329  O   GLN   115      -5.352   6.531  11.236  1.00  0.00      X4  
ATOM    330  OH2 TIP3 1720     -11.802   6.577   4.343  1.00  0.00      X4  
ATOM    331  H1  TIP3 1720     -11.056   5.970   4.133  1.00  0.00      X4  
ATOM    332  H2  TIP3 1720     -12.474   5.946   4.696  1.00  0.00      X4  
ATOM    333  OH2 TIP3 6134      -9.481   8.711   7.006  1.00  0.00      X4  
ATOM    334  H1  TIP3 6134      -9.484   7.740   7.223  1.00  0.00      X4  
ATOM    335  H2  TIP3 6134      -9.521   9.165   7.878  1.00  0.00      X4  
ATOM    336  OH2 TIP3 8306      -9.286  10.899   5.130  1.00  0.00      X4  
ATOM    337  H1  TIP3 8306      -9.380  11.861   4.914  1.00  0.00      X4  
ATOM    338  H2  TIP3 8306      -9.953  10.547   4.498  1.00  0.00      X4  
ATOM    339  OH2 TIP3 8371     -11.890   8.964   5.595  1.00  0.00      X4  
ATOM    340  H1  TIP3 8371     -11.000   8.994   6.038  1.00  0.00      X4  
ATOM    341  H2  TIP3 8371     -12.370   8.449   6.267  1.00  0.00      X4  
ATOM    342  OH2 TIP3 1863     -10.485   7.730   2.176  1.00  1.00      X4  
ATOM    343  H1  TIP3 1863     -10.423  12.103   6.921  1.00  1.00      X4  
ATOM    344  H2  TIP3 1863     -10.493   7.921   1.206  1.00  1.00      X4  
ATOM    345  OH2 TIP3 12311    -11.377  10.374   3.203  1.00  0.00      X4  
ATOM    346  H1  TIP3 12311    -10.682  10.488   2.489  1.00  0.00      X4  
ATOM    347  H2  TIP3 12311    -11.946  11.133   2.973  1.00  0.00      X4  
ATOM    348  OH2 TIP3 11859    -13.298   8.457   2.907  1.00  0.00      X4  
ATOM    349  H1  TIP3 11859    -13.613   7.600   2.526  1.00  0.00      X4  
ATOM    350  H2  TIP3 11859    -13.652   9.046   2.190  1.00  0.00      X4  
ATOM    351  MG  MG      1     -11.523   8.447   3.701  1.00  0.00      X4  
ATOM    352  MG  MG      2      -8.018   9.361   5.266  1.00  0.00      X4  
END
