# Supplementary material for: Role of magnesium ions in the reaction mechanism at the interface between Tm1631 protein and its DNA ligand
Source: Chem Cent J. 2016 Jul 8;10:41. doi: 10.1186/s13065-016-0188-6 (PMC4939058; doi:10.1186/s13065-016-0188-6)
Supplement: Supplementary file 3 — 10.1186/s13065-016-0188-6 PDB structures for all studied mechanisms. [file 13065_2016_188_MOESM3_ESM.zip › 4.pdb]

ATOM    172  C4' CYT     6      -4.847   5.996   5.036  1.00  0.00      X4  
ATOM    173  H4' CYT     6      -4.804   6.514   6.006  1.00  0.00      X4  
ATOM    174  O4' CYT     6      -3.566   5.941   4.424  1.00  0.00      X4  
ATOM    175  C1' CYT     6      -3.371   7.144   3.655  1.00  0.00      X4  
ATOM    176  H1' CYT     6      -2.694   7.808   4.212  1.00  0.00      X4  
ATOM    177 QQH3 CYT     6      -2.916   6.860   2.700  1.00  0.00      X4  
ATOM    178 QQH2 CYT     6      -5.196   4.967   5.193  1.00  0.00      X4  
ATOM    179  C2' CYT     6      -4.754   7.833   3.524  1.00  0.00      X4  
ATOM    180 H2'' CYT     6      -5.035   8.115   2.508  1.00  0.00      X4  
ATOM    181  H2' CYT     6      -4.796   8.728   4.148  1.00  0.00      X4  
ATOM    182  C3' CYT     6      -5.741   6.797   4.085  1.00  0.00      X4  
ATOM    183  H3' CYT     6      -6.108   6.189   3.255  1.00  0.00      X4  
ATOM    184  O3' CYT     6      -6.834   7.321   4.819  1.00  1.00      X4  
ATOM    185  P   3DR     7      -8.289   7.442   4.038  1.00  1.00      X4  
ATOM    186  O1P 3DR     7      -8.119   8.195   2.756  1.00  1.00      X4  
ATOM    187  O2P 3DR     7      -9.267   7.906   5.087  1.00  1.00      X4  
ATOM    188  O5' 3DR     7      -8.494   5.832   3.712  1.00  0.00      X4  
ATOM    189  C5' 3DR     7      -9.229   5.597   2.472  1.00  0.00      X4  
ATOM    190  H5' 3DR     7      -8.554   5.700   1.616  1.00  0.00      X4  
ATOM    191 H5'' 3DR     7     -10.046   6.327   2.409  1.00  0.00      X4  
ATOM    192 QQH1 3DR     7      -9.650   4.587   2.517  1.00  0.00      X4  
ATOM    193  CG  LYS    73      -6.738  14.074   8.279  1.00  0.00      X4  
ATOM    194  HG1 LYS    73      -6.662  14.779   7.442  1.00  0.00      X4  
ATOM    195  HG2 LYS    73      -6.732  14.673   9.195  1.00  0.00      X4  
ATOM    196 QQH4 LYS    73      -5.853  13.428   8.266  1.00  0.00      X4  
ATOM    197  CD  LYS    73      -8.040  13.284   8.233  1.00  0.00      X4  
ATOM    198  HD1 LYS    73      -8.866  13.947   8.518  1.00  0.00      X4  
ATOM    199  HD2 LYS    73      -8.026  12.481   8.981  1.00  0.00      X4  
ATOM    200  CE  LYS    73      -8.329  12.683   6.871  1.00  0.00      X4  
ATOM    201  HE1 LYS    73      -7.654  11.865   6.623  1.00  0.00      X4  
ATOM    202  HE2 LYS    73      -8.286  13.423   6.069  1.00  0.00      X4  
ATOM    203  NZ  LYS    73      -9.720  12.125   6.871  1.00  1.00      X4  
ATOM    204  HZ1 LYS    73      -9.915  11.567   7.735  1.00  1.00      X4  
ATOM    205  HZ2 LYS    73     -10.419  12.898   6.808  1.00  1.00      X4  
ATOM    206  N   GLN   115      -6.349   9.210  11.981  1.00  0.00      X4  
ATOM    207  HN  GLN   115      -5.547   9.463  11.440  1.00  0.00      X4  
ATOM    208  CA  GLN   115      -7.329   8.389  11.307  1.00  0.00      X4  
ATOM    209  HA  GLN   115      -8.283   8.463  11.813  1.00  0.00      X4  
ATOM    210  CB  GLN   115      -7.512   8.849   9.844  1.00  0.00      X4  
ATOM    211  HB1 GLN   115      -7.907   9.891   9.866  1.00  0.00      X4  
ATOM    212  HB2 GLN   115      -8.286   8.215   9.355  1.00  0.00      X4  
ATOM    213  CG  GLN   115      -6.219   8.834   8.998  1.00  0.00      X4  
ATOM    214  HG1 GLN   115      -5.818   7.802   8.927  1.00  0.00      X4  
ATOM    215  HG2 GLN   115      -5.445   9.481   9.457  1.00  0.00      X4  
ATOM    216  CD  GLN   115      -6.475   9.338   7.583  1.00  0.00      X4  
ATOM    217  OE1 GLN   115      -7.605   9.586   7.165  1.00  0.00      X4  
ATOM    218  NE2 GLN   115      -5.382   9.532   6.816  1.00  0.00      X4  
ATOM    219 HE21 GLN   115      -5.550   9.820   5.874  1.00  0.00      X4  
ATOM    220 HE22 GLN   115      -4.487   9.293   7.189  1.00  0.00      X4  
ATOM    221  C   GLN   115      -6.900   6.938  11.363  1.00  0.00      X4  
ATOM    222  O   GLN   115      -5.717   6.632  11.514  1.00  0.00      X4  
ATOM    223  OH2 TIP3 6134     -10.157   8.420   7.500  1.00  0.00      X4  
ATOM    224  H1  TIP3 6134      -9.978   7.523   7.859  1.00  0.00      X4  
ATOM    225  H2  TIP3 6134      -9.443   8.516   6.832  1.00  0.00      X4  
ATOM    226  OH2 TIP3 1863     -11.799   7.212   3.352  1.00  1.00      X4  
ATOM    227  H1  TIP3 1863      -9.852  11.480   6.044  1.00  1.00      X4  
ATOM    228  H2  TIP3 1863     -11.208   7.978   3.420  1.00  1.00      X4  
END
