# Supplementary material for: Role of magnesium ions in the reaction mechanism at the interface between Tm1631 protein and its DNA ligand
Source: Chem Cent J. 2016 Jul 8;10:41. doi: 10.1186/s13065-016-0188-6 (PMC4939058; doi:10.1186/s13065-016-0188-6)
Supplement: Supplementary file 3 — 10.1186/s13065-016-0188-6 PDB structures for all studied mechanisms. [file 13065_2016_188_MOESM3_ESM.zip › 5-koor.pdb]

ATOM    353  C4' CYT     6      -5.519   6.181   4.903  1.00  0.00      X5  
ATOM    354  H4' CYT     6      -5.717   6.633   5.892  1.00  0.00      X5  
ATOM    355  O4' CYT     6      -4.121   6.065   4.668  1.00  0.00      X5  
ATOM    356  C1' CYT     6      -3.654   7.211   3.914  1.00  0.00      X5  
ATOM    357  H1' CYT     6      -2.904   7.724   4.528  1.00  0.00      X5  
ATOM    358 QQH3 CYT     6      -3.205   6.866   2.977  1.00  0.00      X5  
ATOM    359 QQH2 CYT     6      -5.971   5.182   4.875  1.00  0.00      X5  
ATOM    360  C2' CYT     6      -4.889   8.116   3.713  1.00  0.00      X5  
ATOM    361 H2'' CYT     6      -4.889   8.656   2.769  1.00  0.00      X5  
ATOM    362  H2' CYT     6      -4.944   8.854   4.522  1.00  0.00      X5  
ATOM    363  C3' CYT     6      -6.085   7.159   3.847  1.00  0.00      X5  
ATOM    364  H3' CYT     6      -6.255   6.661   2.891  1.00  0.00      X5  
ATOM    365  O3' CYT     6      -7.322   7.784   4.238  1.00  1.00      X5  
ATOM    366  P   3DR     7      -8.812   7.697   3.020  1.00  1.00      X5  
ATOM    367  O1P 3DR     7      -8.073   8.322   1.883  1.00  1.00      X5  
ATOM    368  O2P 3DR     7      -9.557   8.451   4.217  1.00  1.00      X5  
ATOM    369  O5' 3DR     7      -8.954   6.086   3.278  1.00  0.00      X5  
ATOM    370  C5' 3DR     7      -8.641   5.197   2.172  1.00  0.00      X5  
ATOM    371  H5' 3DR     7      -7.599   4.882   2.270  1.00  0.00      X5  
ATOM    372 H5'' 3DR     7      -8.740   5.711   1.213  1.00  0.00      X5  
ATOM    373 QQH1 3DR     7      -9.323   4.343   2.206  1.00  0.00      X5  
ATOM    374  N   ASN    45      -5.912  14.998   3.340  1.00  0.00      X5  
ATOM    375  HN  ASN    45      -5.539  15.470   2.546  1.00  0.00      X5  
ATOM    376  CA  ASN    45      -5.607  13.589   3.548  1.00  0.00      X5  
ATOM    377  HA  ASN    45      -5.588  13.378   4.611  1.00  0.00      X5  
ATOM    378  CB  ASN    45      -6.724  12.754   2.856  1.00  0.00      X5  
ATOM    379  HB1 ASN    45      -6.723  12.977   1.771  1.00  0.00      X5  
ATOM    380  HB2 ASN    45      -7.706  13.090   3.253  1.00  0.00      X5  
ATOM    381  CG  ASN    45      -6.665  11.244   3.085  1.00  0.00      X5  
ATOM    382  OD1 ASN    45      -6.862  10.700   4.184  1.00  0.00      X5  
ATOM    383  ND2 ASN    45      -6.471  10.513   1.969  1.00  0.00      X5  
ATOM    384 HD21 ASN    45      -6.735   9.541   2.017  1.00  0.00      X5  
ATOM    385 HD22 ASN    45      -6.396  10.957   1.080  1.00  0.00      X5  
ATOM    386  C   ASN    45      -4.212  13.227   3.028  1.00  0.00      X5  
ATOM    387  O   ASN    45      -3.632  12.237   3.472  1.00  0.00      X5  
ATOM    388  CG  LYS    73      -6.591  14.200   8.525  1.00  0.00      X5  
ATOM    389  HG1 LYS    73      -6.593  14.847   7.641  1.00  0.00      X5  
ATOM    390  HG2 LYS    73      -6.477  14.850   9.396  1.00  0.00      X5  
ATOM    391 QQH4 LYS    73      -5.737  13.518   8.473  1.00  0.00      X5  
ATOM    392  CD  LYS    73      -7.920  13.488   8.718  1.00  0.00      X5  
ATOM    393  HD1 LYS    73      -8.659  14.247   9.009  1.00  0.00      X5  
ATOM    394  HD2 LYS    73      -7.853  12.774   9.549  1.00  0.00      X5  
ATOM    395  CE  LYS    73      -8.449  12.792   7.491  1.00  0.00      X5  
ATOM    396  HE1 LYS    73      -7.908  11.875   7.243  1.00  0.00      X5  
ATOM    397  HE2 LYS    73      -8.440  13.458   6.628  1.00  0.00      X5  
ATOM    398  NZ  LYS    73      -9.892  12.407   7.750  1.00  1.00      X5  
ATOM    399  HZ1 LYS    73      -9.961  11.636   8.451  1.00  1.00      X5  
ATOM    400  HZ2 LYS    73     -10.427  13.240   8.112  1.00  1.00      X5  
ATOM    401  N   GLN   115      -5.965   9.131  11.778  1.00  0.00      X5  
ATOM    402  HN  GLN   115      -5.050   9.266  11.390  1.00  0.00      X5  
ATOM    403  CA  GLN   115      -6.895   8.358  10.991  1.00  0.00      X5  
ATOM    404  HA  GLN   115      -7.878   8.421  11.436  1.00  0.00      X5  
ATOM    405  CB  GLN   115      -6.999   8.908   9.544  1.00  0.00      X5  
ATOM    406  HB1 GLN   115      -7.280   9.983   9.621  1.00  0.00      X5  
ATOM    407  HB2 GLN   115      -7.820   8.370   9.020  1.00  0.00      X5  
ATOM    408  CG  GLN   115      -5.713   8.800   8.695  1.00  0.00      X5  
ATOM    409  HG1 GLN   115      -5.500   7.734   8.475  1.00  0.00      X5  
ATOM    410  HG2 GLN   115      -4.848   9.210   9.256  1.00  0.00      X5  
ATOM    411  CD  GLN   115      -5.836   9.536   7.364  1.00  0.00      X5  
ATOM    412  OE1 GLN   115      -6.889   9.592   6.715  1.00  0.00      X5  
ATOM    413  NE2 GLN   115      -4.728  10.147   6.901  1.00  0.00      X5  
ATOM    414 HE21 GLN   115      -4.791  10.606   6.021  1.00  0.00      X5  
ATOM    415 HE22 GLN   115      -3.867  10.044   7.411  1.00  0.00      X5  
ATOM    416  C   GLN   115      -6.516   6.892  11.024  1.00  0.00      X5  
ATOM    417  O   GLN   115      -5.359   6.534  11.234  1.00  0.00      X5  
ATOM    418  OH2 TIP3 1720     -11.819   6.570   4.334  1.00  0.00      X5  
ATOM    419  H1  TIP3 1720     -11.068   5.962   4.149  1.00  0.00      X5  
ATOM    420  H2  TIP3 1720     -12.493   5.943   4.691  1.00  0.00      X5  
ATOM    421  OH2 TIP3 6134      -9.505   8.711   6.996  1.00  0.00      X5  
ATOM    422  H1  TIP3 6134      -9.499   7.739   7.211  1.00  0.00      X5  
ATOM    423  H2  TIP3 6134      -9.541   9.162   7.869  1.00  0.00      X5  
ATOM    424  OH2 TIP3 8306      -9.313  10.902   5.128  1.00  0.00      X5  
ATOM    425  H1  TIP3 8306      -9.393  11.862   4.896  1.00  0.00      X5  
ATOM    426  H2  TIP3 8306      -9.976  10.545   4.495  1.00  0.00      X5  
ATOM    427  OH2 TIP3 8371     -11.918   8.957   5.589  1.00  0.00      X5  
ATOM    428  H1  TIP3 8371     -11.026   8.991   6.031  1.00  0.00      X5  
ATOM    429  H2  TIP3 8371     -12.395   8.446   6.267  1.00  0.00      X5  
ATOM    430  OH2 TIP3 1863     -10.468   7.710   2.181  1.00  1.00      X5  
ATOM    431  H1  TIP3 1863     -10.359  12.094   6.893  1.00  1.00      X5  
ATOM    432  H2  TIP3 1863     -10.465   7.909   1.209  1.00  1.00      X5  
ATOM    433  OH2 TIP3 12311    -11.408  10.365   3.188  1.00  0.00      X5  
ATOM    434  H1  TIP3 12311    -10.707  10.501   2.484  1.00  0.00      X5  
ATOM    435  H2  TIP3 12311    -11.988  11.117   2.962  1.00  0.00      X5  
ATOM    436  OH2 TIP3 11859    -13.305   8.439   2.887  1.00  0.00      X5  
ATOM    437  H1  TIP3 11859    -13.631   7.583   2.511  1.00  0.00      X5  
ATOM    438  H2  TIP3 11859    -13.670   9.029   2.175  1.00  0.00      X5  
ATOM    439  MG  MG      1     -11.544   8.442   3.700  1.00  0.00      X5  
ATOM    440  MG  MG      2      -8.041   9.363   5.256  1.00  0.00      X5  
END
