# Supplementary material for: Role of magnesium ions in the reaction mechanism at the interface between Tm1631 protein and its DNA ligand
Source: Chem Cent J. 2016 Jul 8;10:41. doi: 10.1186/s13065-016-0188-6 (PMC4939058; doi:10.1186/s13065-016-0188-6)
Supplement: Supplementary file 3 — 10.1186/s13065-016-0188-6 PDB structures for all studied mechanisms. [file 13065_2016_188_MOESM3_ESM.zip › 5.pdb]

ATOM    229  C4' CYT     6      -4.782   5.964   5.079  1.00  0.00      X5  
ATOM    230  H4' CYT     6      -4.716   6.467   6.056  1.00  0.00      X5  
ATOM    231  O4' CYT     6      -3.511   5.894   4.450  1.00  0.00      X5  
ATOM    232  C1' CYT     6      -3.301   7.114   3.710  1.00  0.00      X5  
ATOM    233  H1' CYT     6      -2.605   7.751   4.278  1.00  0.00      X5  
ATOM    234 QQH3 CYT     6      -2.862   6.848   2.743  1.00  0.00      X5  
ATOM    235 QQH2 CYT     6      -5.153   4.941   5.223  1.00  0.00      X5  
ATOM    236  C2' CYT     6      -4.671   7.837   3.616  1.00  0.00      X5  
ATOM    237 H2'' CYT     6      -4.956   8.154   2.612  1.00  0.00      X5  
ATOM    238  H2' CYT     6      -4.685   8.713   4.266  1.00  0.00      X5  
ATOM    239  C3' CYT     6      -5.669   6.798   4.154  1.00  0.00      X5  
ATOM    240  H3' CYT     6      -6.036   6.219   3.303  1.00  0.00      X5  
ATOM    241  O3' CYT     6      -6.758   7.304   4.904  1.00  1.00      X5  
ATOM    242  P   3DR     7      -8.206   7.433   4.118  1.00  1.00      X5  
ATOM    243  O1P 3DR     7      -8.004   8.166   2.827  1.00  1.00      X5  
ATOM    244  O2P 3DR     7      -9.153   7.942   5.174  1.00  1.00      X5  
ATOM    245  O5' 3DR     7      -8.446   5.821   3.790  1.00  0.00      X5  
ATOM    246  C5' 3DR     7      -9.067   5.589   2.478  1.00  0.00      X5  
ATOM    247  H5' 3DR     7      -8.300   5.631   1.699  1.00  0.00      X5  
ATOM    248 H5'' 3DR     7      -9.826   6.369   2.336  1.00  0.00      X5  
ATOM    249 QQH1 3DR     7      -9.553   4.608   2.501  1.00  0.00      X5  
ATOM    250  CG  LYS    73      -6.672  14.097   8.338  1.00  0.00      X5  
ATOM    251  HG1 LYS    73      -6.595  14.804   7.502  1.00  0.00      X5  
ATOM    252  HG2 LYS    73      -6.664  14.695   9.255  1.00  0.00      X5  
ATOM    253 QQH4 LYS    73      -5.788  13.450   8.324  1.00  0.00      X5  
ATOM    254  CD  LYS    73      -7.973  13.309   8.289  1.00  0.00      X5  
ATOM    255  HD1 LYS    73      -8.802  13.974   8.560  1.00  0.00      X5  
ATOM    256  HD2 LYS    73      -7.965  12.513   9.045  1.00  0.00      X5  
ATOM    257  CE  LYS    73      -8.244  12.696   6.931  1.00  0.00      X5  
ATOM    258  HE1 LYS    73      -7.553  11.889   6.689  1.00  0.00      X5  
ATOM    259  HE2 LYS    73      -8.210  13.432   6.125  1.00  0.00      X5  
ATOM    260  NZ  LYS    73      -9.624  12.113   6.924  1.00  1.00      X5  
ATOM    261  HZ1 LYS    73      -9.819  11.547   7.783  1.00  1.00      X5  
ATOM    262  HZ2 LYS    73     -10.331  12.877   6.860  1.00  1.00      X5  
ATOM    263  N   GLN   115      -6.319   9.195  12.020  1.00  0.00      X5  
ATOM    264  HN  GLN   115      -5.513   9.438  11.479  1.00  0.00      X5  
ATOM    265  CA  GLN   115      -7.305   8.378  11.349  1.00  0.00      X5  
ATOM    266  HA  GLN   115      -8.257   8.452  11.859  1.00  0.00      X5  
ATOM    267  CB  GLN   115      -7.492   8.844   9.890  1.00  0.00      X5  
ATOM    268  HB1 GLN   115      -7.880   9.888   9.918  1.00  0.00      X5  
ATOM    269  HB2 GLN   115      -8.271   8.218   9.400  1.00  0.00      X5  
ATOM    270  CG  GLN   115      -6.201   8.826   9.041  1.00  0.00      X5  
ATOM    271  HG1 GLN   115      -5.811   7.791   8.951  1.00  0.00      X5  
ATOM    272  HG2 GLN   115      -5.417   9.459   9.504  1.00  0.00      X5  
ATOM    273  CD  GLN   115      -6.460   9.354   7.635  1.00  0.00      X5  
ATOM    274  OE1 GLN   115      -7.594   9.608   7.230  1.00  0.00      X5  
ATOM    275  NE2 GLN   115      -5.370   9.565   6.870  1.00  0.00      X5  
ATOM    276 HE21 GLN   115      -5.540   9.858   5.929  1.00  0.00      X5  
ATOM    277 HE22 GLN   115      -4.474   9.315   7.234  1.00  0.00      X5  
ATOM    278  C   GLN   115      -6.879   6.927  11.395  1.00  0.00      X5  
ATOM    279  O   GLN   115      -5.697   6.617  11.542  1.00  0.00      X5  
ATOM    280  OH2 TIP3 6134     -10.150   8.402   7.540  1.00  0.00      X5  
ATOM    281  H1  TIP3 6134      -9.994   7.502   7.898  1.00  0.00      X5  
ATOM    282  H2  TIP3 6134      -9.416   8.494   6.890  1.00  0.00      X5  
ATOM    283  OH2 TIP3 1863     -11.335   7.304   3.313  1.00  1.00      X5  
ATOM    284  H1  TIP3 1863      -9.740  11.477   6.089  1.00  1.00      X5  
ATOM    285  H2  TIP3 1863     -10.740   8.058   3.421  1.00  1.00      X5  
END
