# Supplementary material for: Role of magnesium ions in the reaction mechanism at the interface between Tm1631 protein and its DNA ligand
Source: Chem Cent J. 2016 Jul 8;10:41. doi: 10.1186/s13065-016-0188-6 (PMC4939058; doi:10.1186/s13065-016-0188-6)
Supplement: Supplementary file 3 — 10.1186/s13065-016-0188-6 PDB structures for all studied mechanisms. [file 13065_2016_188_MOESM3_ESM.zip › 6-koor.pdb]

ATOM    441  C4' CYT     6      -5.529   6.189   4.914  1.00  0.00      X6  
ATOM    442  H4' CYT     6      -5.728   6.637   5.904  1.00  0.00      X6  
ATOM    443  O4' CYT     6      -4.131   6.075   4.679  1.00  0.00      X6  
ATOM    444  C1' CYT     6      -3.665   7.221   3.925  1.00  0.00      X6  
ATOM    445  H1' CYT     6      -2.914   7.734   4.538  1.00  0.00      X6  
ATOM    446 QQH3 CYT     6      -3.218   6.878   2.987  1.00  0.00      X6  
ATOM    447 QQH2 CYT     6      -5.980   5.189   4.881  1.00  0.00      X6  
ATOM    448  C2' CYT     6      -4.901   8.127   3.728  1.00  0.00      X6  
ATOM    449 H2'' CYT     6      -4.901   8.670   2.785  1.00  0.00      X6  
ATOM    450  H2' CYT     6      -4.955   8.863   4.539  1.00  0.00      X6  
ATOM    451  C3' CYT     6      -6.100   7.172   3.862  1.00  0.00      X6  
ATOM    452  H3' CYT     6      -6.268   6.675   2.904  1.00  0.00      X6  
ATOM    453  O3' CYT     6      -7.334   7.789   4.255  1.00  1.00      X6  
ATOM    454  P   3DR     7      -8.867   7.697   2.997  1.00  1.00      X6  
ATOM    455  O1P 3DR     7      -8.100   8.335   1.886  1.00  1.00      X6  
ATOM    456  O2P 3DR     7      -9.588   8.447   4.211  1.00  1.00      X6  
ATOM    457  O5' 3DR     7      -8.963   6.086   3.272  1.00  0.00      X6  
ATOM    458  C5' 3DR     7      -8.644   5.196   2.169  1.00  0.00      X6  
ATOM    459  H5' 3DR     7      -7.600   4.888   2.271  1.00  0.00      X6  
ATOM    460 H5'' 3DR     7      -8.742   5.705   1.208  1.00  0.00      X6  
ATOM    461 QQH1 3DR     7      -9.321   4.338   2.204  1.00  0.00      X6  
ATOM    462  N   ASN    45      -5.909  15.005   3.336  1.00  0.00      X6  
ATOM    463  HN  ASN    45      -5.536  15.475   2.541  1.00  0.00      X6  
ATOM    464  CA  ASN    45      -5.609  13.594   3.545  1.00  0.00      X6  
ATOM    465  HA  ASN    45      -5.591  13.384   4.608  1.00  0.00      X6  
ATOM    466  CB  ASN    45      -6.728  12.763   2.852  1.00  0.00      X6  
ATOM    467  HB1 ASN    45      -6.721  12.980   1.765  1.00  0.00      X6  
ATOM    468  HB2 ASN    45      -7.709  13.106   3.243  1.00  0.00      X6  
ATOM    469  CG  ASN    45      -6.680  11.253   3.089  1.00  0.00      X6  
ATOM    470  OD1 ASN    45      -6.883  10.717   4.190  1.00  0.00      X6  
ATOM    471  ND2 ASN    45      -6.486  10.516   1.977  1.00  0.00      X6  
ATOM    472 HD21 ASN    45      -6.749   9.543   2.031  1.00  0.00      X6  
ATOM    473 HD22 ASN    45      -6.407  10.954   1.085  1.00  0.00      X6  
ATOM    474  C   ASN    45      -4.215  13.228   3.025  1.00  0.00      X6  
ATOM    475  O   ASN    45      -3.639  12.236   3.468  1.00  0.00      X6  
ATOM    476  CG  LYS    73      -6.568  14.222   8.532  1.00  0.00      X6  
ATOM    477  HG1 LYS    73      -6.564  14.875   7.652  1.00  0.00      X6  
ATOM    478  HG2 LYS    73      -6.457  14.866   9.407  1.00  0.00      X6  
ATOM    479 QQH4 LYS    73      -5.714  13.539   8.479  1.00  0.00      X6  
ATOM    480  CD  LYS    73      -7.897  13.510   8.711  1.00  0.00      X6  
ATOM    481  HD1 LYS    73      -8.642  14.268   8.991  1.00  0.00      X6  
ATOM    482  HD2 LYS    73      -7.839  12.797   9.543  1.00  0.00      X6  
ATOM    483  CE  LYS    73      -8.406  12.808   7.479  1.00  0.00      X6  
ATOM    484  HE1 LYS    73      -7.847  11.902   7.234  1.00  0.00      X6  
ATOM    485  HE2 LYS    73      -8.401  13.474   6.616  1.00  0.00      X6  
ATOM    486  NZ  LYS    73      -9.846  12.407   7.728  1.00  1.00      X6  
ATOM    487  HZ1 LYS    73      -9.918  11.635   8.428  1.00  1.00      X6  
ATOM    488  HZ2 LYS    73     -10.389  13.235   8.086  1.00  1.00      X6  
ATOM    489  N   GLN   115      -5.973   9.131  11.778  1.00  0.00      X6  
ATOM    490  HN  GLN   115      -5.058   9.264  11.388  1.00  0.00      X6  
ATOM    491  CA  GLN   115      -6.905   8.356  10.994  1.00  0.00      X6  
ATOM    492  HA  GLN   115      -7.886   8.419  11.444  1.00  0.00      X6  
ATOM    493  CB  GLN   115      -7.015   8.905   9.548  1.00  0.00      X6  
ATOM    494  HB1 GLN   115      -7.292   9.981   9.627  1.00  0.00      X6  
ATOM    495  HB2 GLN   115      -7.840   8.370   9.028  1.00  0.00      X6  
ATOM    496  CG  GLN   115      -5.734   8.795   8.692  1.00  0.00      X6  
ATOM    497  HG1 GLN   115      -5.527   7.729   8.464  1.00  0.00      X6  
ATOM    498  HG2 GLN   115      -4.863   9.196   9.251  1.00  0.00      X6  
ATOM    499  CD  GLN   115      -5.861   9.540   7.366  1.00  0.00      X6  
ATOM    500  OE1 GLN   115      -6.916   9.600   6.721  1.00  0.00      X6  
ATOM    501  NE2 GLN   115      -4.754  10.154   6.906  1.00  0.00      X6  
ATOM    502 HE21 GLN   115      -4.817  10.615   6.026  1.00  0.00      X6  
ATOM    503 HE22 GLN   115      -3.891  10.048   7.414  1.00  0.00      X6  
ATOM    504  C   GLN   115      -6.524   6.891  11.027  1.00  0.00      X6  
ATOM    505  O   GLN   115      -5.368   6.534  11.238  1.00  0.00      X6  
ATOM    506  OH2 TIP3 1720     -11.843   6.559   4.329  1.00  0.00      X6  
ATOM    507  H1  TIP3 1720     -11.090   5.949   4.165  1.00  0.00      X6  
ATOM    508  H2  TIP3 1720     -12.520   5.937   4.689  1.00  0.00      X6  
ATOM    509  OH2 TIP3 6134      -9.531   8.706   6.994  1.00  0.00      X6  
ATOM    510  H1  TIP3 6134      -9.518   7.735   7.210  1.00  0.00      X6  
ATOM    511  H2  TIP3 6134      -9.563   9.159   7.867  1.00  0.00      X6  
ATOM    512  OH2 TIP3 8306      -9.339  10.896   5.129  1.00  0.00      X6  
ATOM    513  H1  TIP3 8306      -9.405  11.854   4.883  1.00  0.00      X6  
ATOM    514  H2  TIP3 8306     -10.001  10.537   4.496  1.00  0.00      X6  
ATOM    515  OH2 TIP3 8371     -11.948   8.944   5.588  1.00  0.00      X6  
ATOM    516  H1  TIP3 8371     -11.056   8.984   6.029  1.00  0.00      X6  
ATOM    517  H2  TIP3 8371     -12.423   8.435   6.268  1.00  0.00      X6  
ATOM    518  OH2 TIP3 1863     -10.480   7.694   2.180  1.00  1.00      X6  
ATOM    519  H1  TIP3 1863     -10.301  12.090   6.866  1.00  1.00      X6  
ATOM    520  H2  TIP3 1863     -10.470   7.896   1.208  1.00  1.00      X6  
ATOM    521  OH2 TIP3 12311    -11.443  10.354   3.181  1.00  0.00      X6  
ATOM    522  H1  TIP3 12311    -10.738  10.508   2.486  1.00  0.00      X6  
ATOM    523  H2  TIP3 12311    -12.033  11.099   2.957  1.00  0.00      X6  
ATOM    524  OH2 TIP3 11859    -13.328   8.422   2.877  1.00  0.00      X6  
ATOM    525  H1  TIP3 11859    -13.658   7.566   2.504  1.00  0.00      X6  
ATOM    526  H2  TIP3 11859    -13.699   9.013   2.169  1.00  0.00      X6  
ATOM    527  MG  MG      1     -11.574   8.433   3.700  1.00  0.00      X6  
ATOM    528  MG  MG      2      -8.065   9.358   5.257  1.00  0.00      X6  
END
