# Supplementary material for: Role of magnesium ions in the reaction mechanism at the interface between Tm1631 protein and its DNA ligand
Source: Chem Cent J. 2016 Jul 8;10:41. doi: 10.1186/s13065-016-0188-6 (PMC4939058; doi:10.1186/s13065-016-0188-6)
Supplement: Supplementary file 3 — 10.1186/s13065-016-0188-6 PDB structures for all studied mechanisms. [file 13065_2016_188_MOESM3_ESM.zip › 6.pdb]

ATOM    286  C4' CYT     6      -4.819   5.986   5.050  1.00  0.00      X6  
ATOM    287  H4' CYT     6      -4.763   6.499   6.023  1.00  0.00      X6  
ATOM    288  O4' CYT     6      -3.541   5.917   4.434  1.00  0.00      X6  
ATOM    289  C1' CYT     6      -3.332   7.128   3.681  1.00  0.00      X6  
ATOM    290  H1' CYT     6      -2.648   7.777   4.250  1.00  0.00      X6  
ATOM    291 QQH3 CYT     6      -2.878   6.853   2.723  1.00  0.00      X6  
ATOM    292 QQH2 CYT     6      -5.184   4.962   5.204  1.00  0.00      X6  
ATOM    293  C2' CYT     6      -4.707   7.837   3.560  1.00  0.00      X6  
ATOM    294 H2'' CYT     6      -4.985   8.132   2.548  1.00  0.00      X6  
ATOM    295  H2' CYT     6      -4.734   8.726   4.193  1.00  0.00      X6  
ATOM    296  C3' CYT     6      -5.709   6.807   4.113  1.00  0.00      X6  
ATOM    297  H3' CYT     6      -6.073   6.215   3.268  1.00  0.00      X6  
ATOM    298  O3' CYT     6      -6.792   7.328   4.851  1.00  1.00      X6  
ATOM    299  P   3DR     7      -8.275   7.437   4.082  1.00  1.00      X6  
ATOM    300  O1P 3DR     7      -8.041   8.123   2.768  1.00  1.00      X6  
ATOM    301  O2P 3DR     7      -9.120   8.020   5.188  1.00  1.00      X6  
ATOM    302  O5' 3DR     7      -8.487   5.801   3.843  1.00  0.00      X6  
ATOM    303  C5' 3DR     7      -8.919   5.448   2.494  1.00  0.00      X6  
ATOM    304  H5' 3DR     7      -8.037   5.302   1.858  1.00  0.00      X6  
ATOM    305 H5'' 3DR     7      -9.528   6.272   2.119  1.00  0.00      X6  
ATOM    306 QQH1 3DR     7      -9.522   4.535   2.543  1.00  0.00      X6  
ATOM    307  CG  LYS    73      -6.674  14.088   8.330  1.00  0.00      X6  
ATOM    308  HG1 LYS    73      -6.596  14.796   7.496  1.00  0.00      X6  
ATOM    309  HG2 LYS    73      -6.673  14.684   9.249  1.00  0.00      X6  
ATOM    310 QQH4 LYS    73      -5.788  13.444   8.319  1.00  0.00      X6  
ATOM    311  CD  LYS    73      -7.972  13.293   8.273  1.00  0.00      X6  
ATOM    312  HD1 LYS    73      -8.804  13.950   8.553  1.00  0.00      X6  
ATOM    313  HD2 LYS    73      -7.957  12.488   9.019  1.00  0.00      X6  
ATOM    314  CE  LYS    73      -8.239  12.695   6.908  1.00  0.00      X6  
ATOM    315  HE1 LYS    73      -7.534  11.905   6.650  1.00  0.00      X6  
ATOM    316  HE2 LYS    73      -8.223  13.444   6.112  1.00  0.00      X6  
ATOM    317  NZ  LYS    73      -9.606  12.083   6.901  1.00  1.00      X6  
ATOM    318  HZ1 LYS    73      -9.772  11.490   7.748  1.00  1.00      X6  
ATOM    319  HZ2 LYS    73     -10.330  12.832   6.872  1.00  1.00      X6  
ATOM    320  N   GLN   115      -6.292   9.177  12.044  1.00  0.00      X6  
ATOM    321  HN  GLN   115      -5.483   9.414  11.504  1.00  0.00      X6  
ATOM    322  CA  GLN   115      -7.281   8.363  11.376  1.00  0.00      X6  
ATOM    323  HA  GLN   115      -8.231   8.436  11.889  1.00  0.00      X6  
ATOM    324  CB  GLN   115      -7.475   8.836   9.920  1.00  0.00      X6  
ATOM    325  HB1 GLN   115      -7.863   9.880   9.955  1.00  0.00      X6  
ATOM    326  HB2 GLN   115      -8.256   8.211   9.433  1.00  0.00      X6  
ATOM    327  CG  GLN   115      -6.188   8.820   9.064  1.00  0.00      X6  
ATOM    328  HG1 GLN   115      -5.795   7.787   8.975  1.00  0.00      X6  
ATOM    329  HG2 GLN   115      -5.405   9.459   9.519  1.00  0.00      X6  
ATOM    330  CD  GLN   115      -6.462   9.344   7.659  1.00  0.00      X6  
ATOM    331  OE1 GLN   115      -7.594   9.643   7.285  1.00  0.00      X6  
ATOM    332  NE2 GLN   115      -5.386   9.496   6.861  1.00  0.00      X6  
ATOM    333 HE21 GLN   115      -5.573   9.768   5.916  1.00  0.00      X6  
ATOM    334 HE22 GLN   115      -4.493   9.211   7.203  1.00  0.00      X6  
ATOM    335  C   GLN   115      -6.858   6.911  11.414  1.00  0.00      X6  
ATOM    336  O   GLN   115      -5.676   6.598  11.554  1.00  0.00      X6  
ATOM    337  OH2 TIP3 6134     -10.103   8.364   7.570  1.00  0.00      X6  
ATOM    338  H1  TIP3 6134      -9.947   7.467   7.939  1.00  0.00      X6  
ATOM    339  H2  TIP3 6134      -9.367   8.459   6.921  1.00  0.00      X6  
ATOM    340  OH2 TIP3 1863     -10.996   7.297   3.293  1.00  1.00      X6  
ATOM    341  H1  TIP3 1863      -9.718  11.473   6.048  1.00  1.00      X6  
ATOM    342  H2  TIP3 1863     -10.623   8.186   3.357  1.00  1.00      X6  
END
