# Supplementary material for: Role of magnesium ions in the reaction mechanism at the interface between Tm1631 protein and its DNA ligand
Source: Chem Cent J. 2016 Jul 8;10:41. doi: 10.1186/s13065-016-0188-6 (PMC4939058; doi:10.1186/s13065-016-0188-6)
Supplement: Supplementary file 3 — 10.1186/s13065-016-0188-6 PDB structures for all studied mechanisms. [file 13065_2016_188_MOESM3_ESM.zip › 7-koor.pdb]

ATOM    529  C4' CYT     6      -5.521   6.204   4.930  1.00  0.00      X7  
ATOM    530  H4' CYT     6      -5.717   6.649   5.922  1.00  0.00      X7  
ATOM    531  O4' CYT     6      -4.122   6.089   4.693  1.00  0.00      X7  
ATOM    532  C1' CYT     6      -3.658   7.236   3.940  1.00  0.00      X7  
ATOM    533  H1' CYT     6      -2.902   7.745   4.551  1.00  0.00      X7  
ATOM    534 QQH3 CYT     6      -3.216   6.894   2.999  1.00  0.00      X7  
ATOM    535 QQH2 CYT     6      -5.973   5.205   4.894  1.00  0.00      X7  
ATOM    536  C2' CYT     6      -4.892   8.146   3.751  1.00  0.00      X7  
ATOM    537 H2'' CYT     6      -4.891   8.695   2.812  1.00  0.00      X7  
ATOM    538  H2' CYT     6      -4.940   8.878   4.566  1.00  0.00      X7  
ATOM    539  C3' CYT     6      -6.096   7.194   3.886  1.00  0.00      X7  
ATOM    540  H3' CYT     6      -6.260   6.699   2.924  1.00  0.00      X7  
ATOM    541  O3' CYT     6      -7.326   7.801   4.279  1.00  1.00      X7  
ATOM    542  P   3DR     7      -8.930   7.695   2.973  1.00  1.00      X7  
ATOM    543  O1P 3DR     7      -8.141   8.351   1.892  1.00  1.00      X7  
ATOM    544  O2P 3DR     7      -9.629   8.429   4.205  1.00  1.00      X7  
ATOM    545  O5' 3DR     7      -8.953   6.091   3.265  1.00  0.00      X7  
ATOM    546  C5' 3DR     7      -8.632   5.198   2.165  1.00  0.00      X7  
ATOM    547  H5' 3DR     7      -7.588   4.894   2.273  1.00  0.00      X7  
ATOM    548 H5'' 3DR     7      -8.727   5.702   1.201  1.00  0.00      X7  
ATOM    549 QQH1 3DR     7      -9.307   4.339   2.201  1.00  0.00      X7  
ATOM    550  N   ASN    45      -5.905  15.012   3.331  1.00  0.00      X7  
ATOM    551  HN  ASN    45      -5.532  15.481   2.535  1.00  0.00      X7  
ATOM    552  CA  ASN    45      -5.608  13.601   3.541  1.00  0.00      X7  
ATOM    553  HA  ASN    45      -5.590  13.392   4.604  1.00  0.00      X7  
ATOM    554  CB  ASN    45      -6.729  12.772   2.849  1.00  0.00      X7  
ATOM    555  HB1 ASN    45      -6.716  12.981   1.761  1.00  0.00      X7  
ATOM    556  HB2 ASN    45      -7.710  13.123   3.234  1.00  0.00      X7  
ATOM    557  CG  ASN    45      -6.689  11.263   3.098  1.00  0.00      X7  
ATOM    558  OD1 ASN    45      -6.895  10.738   4.203  1.00  0.00      X7  
ATOM    559  ND2 ASN    45      -6.503  10.515   1.992  1.00  0.00      X7  
ATOM    560 HD21 ASN    45      -6.762   9.543   2.058  1.00  0.00      X7  
ATOM    561 HD22 ASN    45      -6.422  10.946   1.096  1.00  0.00      X7  
ATOM    562  C   ASN    45      -4.215  13.231   3.021  1.00  0.00      X7  
ATOM    563  O   ASN    45      -3.642  12.237   3.463  1.00  0.00      X7  
ATOM    564  CG  LYS    73      -6.549  14.241   8.533  1.00  0.00      X7  
ATOM    565  HG1 LYS    73      -6.539  14.898   7.657  1.00  0.00      X7  
ATOM    566  HG2 LYS    73      -6.443  14.880   9.413  1.00  0.00      X7  
ATOM    567 QQH4 LYS    73      -5.695  13.558   8.483  1.00  0.00      X7  
ATOM    568  CD  LYS    73      -7.879  13.528   8.699  1.00  0.00      X7  
ATOM    569  HD1 LYS    73      -8.628  14.285   8.971  1.00  0.00      X7  
ATOM    570  HD2 LYS    73      -7.828  12.816   9.532  1.00  0.00      X7  
ATOM    571  CE  LYS    73      -8.369  12.823   7.461  1.00  0.00      X7  
ATOM    572  HE1 LYS    73      -7.792  11.928   7.218  1.00  0.00      X7  
ATOM    573  HE2 LYS    73      -8.369  13.490   6.600  1.00  0.00      X7  
ATOM    574  NZ  LYS    73      -9.805  12.404   7.703  1.00  1.00      X7  
ATOM    575  HZ1 LYS    73      -9.878  11.632   8.403  1.00  1.00      X7  
ATOM    576  HZ2 LYS    73     -10.354  13.228   8.062  1.00  1.00      X7  
ATOM    577  N   GLN   115      -5.982   9.129  11.785  1.00  0.00      X7  
ATOM    578  HN  GLN   115      -5.069   9.260  11.392  1.00  0.00      X7  
ATOM    579  CA  GLN   115      -6.917   8.353  11.007  1.00  0.00      X7  
ATOM    580  HA  GLN   115      -7.896   8.414  11.461  1.00  0.00      X7  
ATOM    581  CB  GLN   115      -7.035   8.901   9.561  1.00  0.00      X7  
ATOM    582  HB1 GLN   115      -7.311   9.977   9.642  1.00  0.00      X7  
ATOM    583  HB2 GLN   115      -7.864   8.367   9.046  1.00  0.00      X7  
ATOM    584  CG  GLN   115      -5.759   8.790   8.698  1.00  0.00      X7  
ATOM    585  HG1 GLN   115      -5.556   7.724   8.463  1.00  0.00      X7  
ATOM    586  HG2 GLN   115      -4.884   9.186   9.254  1.00  0.00      X7  
ATOM    587  CD  GLN   115      -5.893   9.543   7.378  1.00  0.00      X7  
ATOM    588  OE1 GLN   115      -6.952   9.607   6.739  1.00  0.00      X7  
ATOM    589  NE2 GLN   115      -4.788  10.162   6.918  1.00  0.00      X7  
ATOM    590 HE21 GLN   115      -4.854  10.622   6.038  1.00  0.00      X7  
ATOM    591 HE22 GLN   115      -3.923  10.052   7.420  1.00  0.00      X7  
ATOM    592  C   GLN   115      -6.534   6.888  11.039  1.00  0.00      X7  
ATOM    593  O   GLN   115      -5.378   6.532  11.251  1.00  0.00      X7  
ATOM    594  OH2 TIP3 1720     -11.879   6.544   4.330  1.00  0.00      X7  
ATOM    595  H1  TIP3 1720     -11.126   5.926   4.194  1.00  0.00      X7  
ATOM    596  H2  TIP3 1720     -12.564   5.929   4.690  1.00  0.00      X7  
ATOM    597  OH2 TIP3 6134      -9.565   8.693   6.998  1.00  0.00      X7  
ATOM    598  H1  TIP3 6134      -9.543   7.724   7.219  1.00  0.00      X7  
ATOM    599  H2  TIP3 6134      -9.591   9.150   7.868  1.00  0.00      X7  
ATOM    600  OH2 TIP3 8306      -9.362  10.876   5.128  1.00  0.00      X7  
ATOM    601  H1  TIP3 8306      -9.414  11.831   4.869  1.00  0.00      X7  
ATOM    602  H2  TIP3 8306     -10.021  10.516   4.494  1.00  0.00      X7  
ATOM    603  OH2 TIP3 8371     -11.986   8.927   5.589  1.00  0.00      X7  
ATOM    604  H1  TIP3 8371     -11.095   8.972   6.031  1.00  0.00      X7  
ATOM    605  H2  TIP3 8371     -12.459   8.418   6.272  1.00  0.00      X7  
ATOM    606  OH2 TIP3 1863     -10.516   7.675   2.176  1.00  1.00      X7  
ATOM    607  H1  TIP3 1863     -10.255  12.086   6.838  1.00  1.00      X7  
ATOM    608  H2  TIP3 1863     -10.507   7.878   1.203  1.00  1.00      X7  
ATOM    609  OH2 TIP3 12311    -11.487  10.336   3.178  1.00  0.00      X7  
ATOM    610  H1  TIP3 12311    -10.778  10.511   2.491  1.00  0.00      X7  
ATOM    611  H2  TIP3 12311    -12.087  11.076   2.958  1.00  0.00      X7  
ATOM    612  OH2 TIP3 11859    -13.366   8.402   2.875  1.00  0.00      X7  
ATOM    613  H1  TIP3 11859    -13.697   7.547   2.501  1.00  0.00      X7  
ATOM    614  H2  TIP3 11859    -13.741   8.995   2.171  1.00  0.00      X7  
ATOM    615  MG  MG      1     -11.618   8.418   3.701  1.00  0.00      X7  
ATOM    616  MG  MG      2      -8.090   9.339   5.268  1.00  0.00      X7  
END
