# Supplementary material for: Role of magnesium ions in the reaction mechanism at the interface between Tm1631 protein and its DNA ligand
Source: Chem Cent J. 2016 Jul 8;10:41. doi: 10.1186/s13065-016-0188-6 (PMC4939058; doi:10.1186/s13065-016-0188-6)
Supplement: Supplementary file 3 — 10.1186/s13065-016-0188-6 PDB structures for all studied mechanisms. [file 13065_2016_188_MOESM3_ESM.zip › 7.pdb]

ATOM    343  C4' CYT     6      -4.827   5.964   4.973  1.00  0.00      X7  
ATOM    344  H4' CYT     6      -4.747   6.475   5.945  1.00  0.00      X7  
ATOM    345  O4' CYT     6      -3.561   5.903   4.332  1.00  0.00      X7  
ATOM    346  C1' CYT     6      -3.381   7.113   3.569  1.00  0.00      X7  
ATOM    347  H1' CYT     6      -2.709   7.780   4.133  1.00  0.00      X7  
ATOM    348 QQH3 CYT     6      -2.918   6.837   2.615  1.00  0.00      X7  
ATOM    349 QQH2 CYT     6      -5.173   4.934   5.144  1.00  0.00      X7  
ATOM    350  C2' CYT     6      -4.768   7.791   3.442  1.00  0.00      X7  
ATOM    351 H2'' CYT     6      -5.071   8.034   2.422  1.00  0.00      X7  
ATOM    352  H2' CYT     6      -4.803   8.708   4.034  1.00  0.00      X7  
ATOM    353  C3' CYT     6      -5.763   6.779   4.060  1.00  0.00      X7  
ATOM    354  H3' CYT     6      -6.143   6.165   3.237  1.00  0.00      X7  
ATOM    355  O3' CYT     6      -6.809   7.329   4.807  1.00  1.00      X7  
ATOM    356  P   3DR     7      -8.448   7.459   3.962  1.00  1.00      X7  
ATOM    357  O1P 3DR     7      -8.047   8.078   2.654  1.00  1.00      X7  
ATOM    358  O2P 3DR     7      -9.116   8.151   5.129  1.00  1.00      X7  
ATOM    359  O5' 3DR     7      -8.601   5.777   3.885  1.00  0.00      X7  
ATOM    360  C5' 3DR     7      -8.632   5.232   2.548  1.00  0.00      X7  
ATOM    361  H5' 3DR     7      -7.625   4.858   2.307  1.00  0.00      X7  
ATOM    362 H5'' 3DR     7      -8.865   6.014   1.825  1.00  0.00      X7  
ATOM    363 QQH1 3DR     7      -9.372   4.425   2.485  1.00  0.00      X7  
ATOM    364  CG  LYS    73      -6.617  14.064   8.304  1.00  0.00      X7  
ATOM    365  HG1 LYS    73      -6.526  14.781   7.478  1.00  0.00      X7  
ATOM    366  HG2 LYS    73      -6.646  14.653   9.227  1.00  0.00      X7  
ATOM    367 QQH4 LYS    73      -5.724  13.430   8.307  1.00  0.00      X7  
ATOM    368  CD  LYS    73      -7.902  13.255   8.210  1.00  0.00      X7  
ATOM    369  HD1 LYS    73      -8.747  13.889   8.508  1.00  0.00      X7  
ATOM    370  HD2 LYS    73      -7.877  12.421   8.924  1.00  0.00      X7  
ATOM    371  CE  LYS    73      -8.159  12.698   6.825  1.00  0.00      X7  
ATOM    372  HE1 LYS    73      -7.446  11.925   6.540  1.00  0.00      X7  
ATOM    373  HE2 LYS    73      -8.162  13.473   6.055  1.00  0.00      X7  
ATOM    374  NZ  LYS    73      -9.522  12.077   6.817  1.00  1.00      X7  
ATOM    375  HZ1 LYS    73      -9.674  11.436   7.633  1.00  1.00      X7  
ATOM    376  HZ2 LYS    73     -10.242  12.828   6.845  1.00  1.00      X7  
ATOM    377  N   GLN   115      -6.232   9.099  12.202  1.00  0.00      X7  
ATOM    378  HN  GLN   115      -5.413   9.305  11.664  1.00  0.00      X7  
ATOM    379  CA  GLN   115      -7.239   8.308  11.538  1.00  0.00      X7  
ATOM    380  HA  GLN   115      -8.183   8.362  12.065  1.00  0.00      X7  
ATOM    381  CB  GLN   115      -7.442   8.825  10.104  1.00  0.00      X7  
ATOM    382  HB1 GLN   115      -7.939   9.821  10.155  1.00  0.00      X7  
ATOM    383  HB2 GLN   115      -8.134   8.141   9.564  1.00  0.00      X7  
ATOM    384  CG  GLN   115      -6.124   8.986   9.316  1.00  0.00      X7  
ATOM    385  HG1 GLN   115      -5.512   8.064   9.407  1.00  0.00      X7  
ATOM    386  HG2 GLN   115      -5.532   9.843   9.696  1.00  0.00      X7  
ATOM    387  CD  GLN   115      -6.420   9.233   7.845  1.00  0.00      X7  
ATOM    388  OE1 GLN   115      -7.454   9.790   7.481  1.00  0.00      X7  
ATOM    389  NE2 GLN   115      -5.503   8.786   6.969  1.00  0.00      X7  
ATOM    390 HE21 GLN   115      -5.853   8.639   6.039  1.00  0.00      X7  
ATOM    391 HE22 GLN   115      -4.708   8.300   7.327  1.00  0.00      X7  
ATOM    392  C   GLN   115      -6.821   6.854  11.516  1.00  0.00      X7  
ATOM    393  O   GLN   115      -5.638   6.530  11.626  1.00  0.00      X7  
ATOM    394  OH2 TIP3 6134      -9.833   8.094   7.675  1.00  0.00      X7  
ATOM    395  H1  TIP3 6134      -9.781   7.157   7.963  1.00  0.00      X7  
ATOM    396  H2  TIP3 6134      -9.242   8.136   6.885  1.00  0.00      X7  
ATOM    397  OH2 TIP3 1863     -10.684   7.329   3.216  1.00  1.00      X7  
ATOM    398  H1  TIP3 1863      -9.664  11.513   5.938  1.00  1.00      X7  
ATOM    399  H2  TIP3 1863     -10.673   8.296   3.158  1.00  1.00      X7  
END
