# Supplementary material for: Role of magnesium ions in the reaction mechanism at the interface between Tm1631 protein and its DNA ligand
Source: Chem Cent J. 2016 Jul 8;10:41. doi: 10.1186/s13065-016-0188-6 (PMC4939058; doi:10.1186/s13065-016-0188-6)
Supplement: Supplementary file 3 — 10.1186/s13065-016-0188-6 PDB structures for all studied mechanisms. [file 13065_2016_188_MOESM3_ESM.zip › 8-koor.pdb]

ATOM    617  C4' CYT     6      -5.461   6.226   4.960  1.00  0.00      X8  
ATOM    618  H4' CYT     6      -5.637   6.671   5.956  1.00  0.00      X8  
ATOM    619  O4' CYT     6      -4.069   6.103   4.696  1.00  0.00      X8  
ATOM    620  C1' CYT     6      -3.613   7.254   3.943  1.00  0.00      X8  
ATOM    621  H1' CYT     6      -2.849   7.758   4.547  1.00  0.00      X8  
ATOM    622 QQH3 CYT     6      -3.180   6.914   2.996  1.00  0.00      X8  
ATOM    623 QQH2 CYT     6      -5.922   5.230   4.930  1.00  0.00      X8  
ATOM    624  C2' CYT     6      -4.844   8.171   3.773  1.00  0.00      X8  
ATOM    625 H2'' CYT     6      -4.861   8.715   2.829  1.00  0.00      X8  
ATOM    626  H2' CYT     6      -4.864   8.912   4.579  1.00  0.00      X8  
ATOM    627  C3' CYT     6      -6.050   7.220   3.930  1.00  0.00      X8  
ATOM    628  H3' CYT     6      -6.218   6.720   2.970  1.00  0.00      X8  
ATOM    629  O3' CYT     6      -7.279   7.811   4.326  1.00  1.00      X8  
ATOM    630  P   3DR     7      -8.993   7.671   2.948  1.00  1.00      X8  
ATOM    631  O1P 3DR     7      -8.188   8.356   1.904  1.00  1.00      X8  
ATOM    632  O2P 3DR     7      -9.675   8.372   4.201  1.00  1.00      X8  
ATOM    633  O5' 3DR     7      -8.928   6.083   3.265  1.00  0.00      X8  
ATOM    634  C5' 3DR     7      -8.605   5.179   2.172  1.00  0.00      X8  
ATOM    635  H5' 3DR     7      -7.564   4.874   2.292  1.00  0.00      X8  
ATOM    636 H5'' 3DR     7      -8.691   5.675   1.203  1.00  0.00      X8  
ATOM    637 QQH1 3DR     7      -9.285   4.323   2.210  1.00  0.00      X8  
ATOM    638  N   ASN    45      -5.863  15.084   3.288  1.00  0.00      X8  
ATOM    639  HN  ASN    45      -5.495  15.567   2.496  1.00  0.00      X8  
ATOM    640  CA  ASN    45      -5.541  13.678   3.483  1.00  0.00      X8  
ATOM    641  HA  ASN    45      -5.547  13.450   4.543  1.00  0.00      X8  
ATOM    642  CB  ASN    45      -6.619  12.842   2.742  1.00  0.00      X8  
ATOM    643  HB1 ASN    45      -6.538  13.020   1.653  1.00  0.00      X8  
ATOM    644  HB2 ASN    45      -7.622  13.196   3.063  1.00  0.00      X8  
ATOM    645  CG  ASN    45      -6.573  11.348   3.049  1.00  0.00      X8  
ATOM    646  OD1 ASN    45      -6.638  10.897   4.199  1.00  0.00      X8  
ATOM    647  ND2 ASN    45      -6.528  10.540   1.971  1.00  0.00      X8  
ATOM    648 HD21 ASN    45      -6.757   9.570   2.115  1.00  0.00      X8  
ATOM    649 HD22 ASN    45      -6.553  10.924   1.050  1.00  0.00      X8  
ATOM    650  C   ASN    45      -4.135  13.331   2.989  1.00  0.00      X8  
ATOM    651  O   ASN    45      -3.549  12.352   3.447  1.00  0.00      X8  
ATOM    652  CG  LYS    73      -6.569  14.223   8.514  1.00  0.00      X8  
ATOM    653  HG1 LYS    73      -6.566  14.877   7.635  1.00  0.00      X8  
ATOM    654  HG2 LYS    73      -6.470  14.868   9.391  1.00  0.00      X8  
ATOM    655 QQH4 LYS    73      -5.709  13.549   8.466  1.00  0.00      X8  
ATOM    656  CD  LYS    73      -7.891  13.497   8.683  1.00  0.00      X8  
ATOM    657  HD1 LYS    73      -8.646  14.245   8.963  1.00  0.00      X8  
ATOM    658  HD2 LYS    73      -7.830  12.780   9.512  1.00  0.00      X8  
ATOM    659  CE  LYS    73      -8.380  12.797   7.441  1.00  0.00      X8  
ATOM    660  HE1 LYS    73      -7.806  11.903   7.187  1.00  0.00      X8  
ATOM    661  HE2 LYS    73      -8.383  13.472   6.586  1.00  0.00      X8  
ATOM    662  NZ  LYS    73      -9.815  12.371   7.686  1.00  1.00      X8  
ATOM    663  HZ1 LYS    73      -9.878  11.598   8.386  1.00  1.00      X8  
ATOM    664  HZ2 LYS    73     -10.368  13.189   8.051  1.00  1.00      X8  
ATOM    665  N   GLN   115      -6.000   9.119  11.809  1.00  0.00      X8  
ATOM    666  HN  GLN   115      -5.090   9.250  11.409  1.00  0.00      X8  
ATOM    667  CA  GLN   115      -6.940   8.338  11.041  1.00  0.00      X8  
ATOM    668  HA  GLN   115      -7.916   8.396  11.502  1.00  0.00      X8  
ATOM    669  CB  GLN   115      -7.070   8.883   9.596  1.00  0.00      X8  
ATOM    670  HB1 GLN   115      -7.359   9.956   9.678  1.00  0.00      X8  
ATOM    671  HB2 GLN   115      -7.893   8.338   9.083  1.00  0.00      X8  
ATOM    672  CG  GLN   115      -5.793   8.794   8.732  1.00  0.00      X8  
ATOM    673  HG1 GLN   115      -5.562   7.731   8.512  1.00  0.00      X8  
ATOM    674  HG2 GLN   115      -4.927   9.225   9.275  1.00  0.00      X8  
ATOM    675  CD  GLN   115      -5.961   9.522   7.402  1.00  0.00      X8  
ATOM    676  OE1 GLN   115      -7.036   9.549   6.787  1.00  0.00      X8  
ATOM    677  NE2 GLN   115      -4.880  10.156   6.911  1.00  0.00      X8  
ATOM    678 HE21 GLN   115      -4.981  10.597   6.021  1.00  0.00      X8  
ATOM    679 HE22 GLN   115      -4.002  10.066   7.391  1.00  0.00      X8  
ATOM    680  C   GLN   115      -6.553   6.875  11.072  1.00  0.00      X8  
ATOM    681  O   GLN   115      -5.395   6.522  11.285  1.00  0.00      X8  
ATOM    682  OH2 TIP3 1720     -11.928   6.506   4.329  1.00  0.00      X8  
ATOM    683  H1  TIP3 1720     -11.183   5.876   4.217  1.00  0.00      X8  
ATOM    684  H2  TIP3 1720     -12.628   5.904   4.685  1.00  0.00      X8  
ATOM    685  OH2 TIP3 6134      -9.693   8.659   7.019  1.00  0.00      X8  
ATOM    686  H1  TIP3 6134      -9.639   7.696   7.264  1.00  0.00      X8  
ATOM    687  H2  TIP3 6134      -9.694   9.139   7.880  1.00  0.00      X8  
ATOM    688  OH2 TIP3 8306      -9.228  10.796   5.067  1.00  0.00      X8  
ATOM    689  H1  TIP3 8306      -9.242  11.759   4.840  1.00  0.00      X8  
ATOM    690  H2  TIP3 8306      -9.891  10.483   4.414  1.00  0.00      X8  
ATOM    691  OH2 TIP3 8371     -12.071   8.886   5.578  1.00  0.00      X8  
ATOM    692  H1  TIP3 8371     -11.197   8.937   6.052  1.00  0.00      X8  
ATOM    693  H2  TIP3 8371     -12.564   8.371   6.243  1.00  0.00      X8  
ATOM    694  OH2 TIP3 1863     -10.568   7.625   2.172  1.00  1.00      X8  
ATOM    695  H1  TIP3 1863     -10.269  12.055   6.823  1.00  1.00      X8  
ATOM    696  H2  TIP3 1863     -10.570   7.828   1.196  1.00  1.00      X8  
ATOM    697  OH2 TIP3 12311    -11.518  10.294   3.173  1.00  0.00      X8  
ATOM    698  H1  TIP3 12311    -10.814  10.490   2.487  1.00  0.00      X8  
ATOM    699  H2  TIP3 12311    -12.113  11.047   2.986  1.00  0.00      X8  
ATOM    700  OH2 TIP3 11859    -13.409   8.373   2.866  1.00  0.00      X8  
ATOM    701  H1  TIP3 11859    -13.745   7.522   2.487  1.00  0.00      X8  
ATOM    702  H2  TIP3 11859    -13.786   8.973   2.168  1.00  0.00      X8  
ATOM    703  MG  MG      1     -11.669   8.381   3.699  1.00  0.00      X8  
ATOM    704  MG  MG      2      -8.147   9.178   5.328  1.00  0.00      X8  
END
