# Supplementary material for: Role of magnesium ions in the reaction mechanism at the interface between Tm1631 protein and its DNA ligand
Source: Chem Cent J. 2016 Jul 8;10:41. doi: 10.1186/s13065-016-0188-6 (PMC4939058; doi:10.1186/s13065-016-0188-6)
Supplement: Supplementary file 3 — 10.1186/s13065-016-0188-6 PDB structures for all studied mechanisms. [file 13065_2016_188_MOESM3_ESM.zip › 8.pdb]

ATOM    400  C4' CYT     6      -5.124   6.064   5.014  1.00  0.00      X8  
ATOM    401  H4' CYT     6      -5.195   6.602   5.972  1.00  0.00      X8  
ATOM    402  O4' CYT     6      -3.765   6.002   4.554  1.00  0.00      X8  
ATOM    403  C1' CYT     6      -3.508   7.164   3.735  1.00  0.00      X8  
ATOM    404  H1' CYT     6      -2.824   7.822   4.296  1.00  0.00      X8  
ATOM    405 QQH3 CYT     6      -3.024   6.833   2.807  1.00  0.00      X8  
ATOM    406 QQH2 CYT     6      -5.473   5.028   5.156  1.00  0.00      X8  
ATOM    407  C2' CYT     6      -4.855   7.881   3.529  1.00  0.00      X8  
ATOM    408 H2'' CYT     6      -5.050   8.235   2.515  1.00  0.00      X8  
ATOM    409  H2' CYT     6      -4.925   8.739   4.204  1.00  0.00      X8  
ATOM    410  C3' CYT     6      -5.964   6.872   3.977  1.00  0.00      X8  
ATOM    411  H3' CYT     6      -6.148   6.222   3.096  1.00  0.00      X8  
ATOM    412  O3' CYT     6      -7.093   7.418   4.502  1.00  1.00      X8  
ATOM    413  P   3DR     7      -9.165   7.615   3.557  1.00  1.00      X8  
ATOM    414  O1P 3DR     7      -8.582   8.189   2.294  1.00  1.00      X8  
ATOM    415  O2P 3DR     7      -9.518   8.363   4.834  1.00  1.00      X8  
ATOM    416  O5' 3DR     7      -9.152   5.961   3.738  1.00  0.00      X8  
ATOM    417  C5' 3DR     7      -8.687   5.202   2.619  1.00  0.00      X8  
ATOM    418  H5' 3DR     7      -7.676   4.846   2.840  1.00  0.00      X8  
ATOM    419 H5'' 3DR     7      -8.605   5.816   1.718  1.00  0.00      X8  
ATOM    420 QQH1 3DR     7      -9.371   4.362   2.430  1.00  0.00      X8  
ATOM    421  CG  LYS    73      -6.712  13.898   8.146  1.00  0.00      X8  
ATOM    422  HG1 LYS    73      -6.611  14.611   7.318  1.00  0.00      X8  
ATOM    423  HG2 LYS    73      -6.763  14.493   9.065  1.00  0.00      X8  
ATOM    424 QQH4 LYS    73      -5.817  13.268   8.169  1.00  0.00      X8  
ATOM    425  CD  LYS    73      -8.004  13.090   8.047  1.00  0.00      X8  
ATOM    426  HD1 LYS    73      -8.834  13.724   8.383  1.00  0.00      X8  
ATOM    427  HD2 LYS    73      -7.969  12.235   8.733  1.00  0.00      X8  
ATOM    428  CE  LYS    73      -8.318  12.577   6.652  1.00  0.00      X8  
ATOM    429  HE1 LYS    73      -7.698  11.722   6.379  1.00  0.00      X8  
ATOM    430  HE2 LYS    73      -8.224  13.352   5.889  1.00  0.00      X8  
ATOM    431  NZ  LYS    73      -9.747  12.114   6.629  1.00  1.00      X8  
ATOM    432  HZ1 LYS    73      -9.911  11.413   7.396  1.00  1.00      X8  
ATOM    433  HZ2 LYS    73     -10.408  12.916   6.736  1.00  1.00      X8  
ATOM    434  N   GLN   115      -6.157   9.077  12.191  1.00  0.00      X8  
ATOM    435  HN  GLN   115      -5.334   9.306  11.670  1.00  0.00      X8  
ATOM    436  CA  GLN   115      -7.140   8.276  11.501  1.00  0.00      X8  
ATOM    437  HA  GLN   115      -8.107   8.380  11.976  1.00  0.00      X8  
ATOM    438  CB  GLN   115      -7.265   8.740  10.036  1.00  0.00      X8  
ATOM    439  HB1 GLN   115      -7.719   9.757  10.030  1.00  0.00      X8  
ATOM    440  HB2 GLN   115      -7.971   8.061   9.511  1.00  0.00      X8  
ATOM    441  CG  GLN   115      -5.914   8.796   9.284  1.00  0.00      X8  
ATOM    442  HG1 GLN   115      -5.439   7.796   9.294  1.00  0.00      X8  
ATOM    443  HG2 GLN   115      -5.226   9.519   9.767  1.00  0.00      X8  
ATOM    444  CD  GLN   115      -6.079   9.237   7.836  1.00  0.00      X8  
ATOM    445  OE1 GLN   115      -7.161   9.625   7.399  1.00  0.00      X8  
ATOM    446  NE2 GLN   115      -4.982   9.197   7.061  1.00  0.00      X8  
ATOM    447 HE21 GLN   115      -5.093   9.488   6.112  1.00  0.00      X8  
ATOM    448 HE22 GLN   115      -4.128   8.849   7.447  1.00  0.00      X8  
ATOM    449  C   GLN   115      -6.762   6.809  11.584  1.00  0.00      X8  
ATOM    450  O   GLN   115      -5.584   6.462  11.676  1.00  0.00      X8  
ATOM    451  OH2 TIP3 6134      -9.130   7.884   7.354  1.00  0.00      X8  
ATOM    452  H1  TIP3 6134      -9.262   7.934   6.369  1.00  0.00      X8  
ATOM    453  H2  TIP3 6134      -8.252   8.319   7.405  1.00  0.00      X8  
ATOM    454  OH2 TIP3 1863     -10.978   7.480   2.989  1.00  1.00      X8  
ATOM    455  H1  TIP3 1863      -9.985  11.628   5.730  1.00  1.00      X8  
ATOM    456  H2  TIP3 1863     -11.199   8.371   2.661  1.00  1.00      X8  
END
