# Supplementary material for: Role of magnesium ions in the reaction mechanism at the interface between Tm1631 protein and its DNA ligand
Source: Chem Cent J. 2016 Jul 8;10:41. doi: 10.1186/s13065-016-0188-6 (PMC4939058; doi:10.1186/s13065-016-0188-6)
Supplement: Supplementary file 3 — 10.1186/s13065-016-0188-6 PDB structures for all studied mechanisms. [file 13065_2016_188_MOESM3_ESM.zip › 9-koor.pdb]

ATOM    705  C4' CYT     6      -5.359   6.224   5.052  1.00  0.00      X9  
ATOM    706  H4' CYT     6      -5.521   6.655   6.053  1.00  0.00      X9  
ATOM    707  O4' CYT     6      -3.970   6.088   4.768  1.00  0.00      X9  
ATOM    708  C1' CYT     6      -3.515   7.241   4.019  1.00  0.00      X9  
ATOM    709  H1' CYT     6      -2.736   7.732   4.614  1.00  0.00      X9  
ATOM    710 QQH3 CYT     6      -3.103   6.907   3.061  1.00  0.00      X9  
ATOM    711 QQH2 CYT     6      -5.833   5.234   5.007  1.00  0.00      X9  
ATOM    712  C2' CYT     6      -4.735   8.178   3.881  1.00  0.00      X9  
ATOM    713 H2'' CYT     6      -4.756   8.728   2.941  1.00  0.00      X9  
ATOM    714  H2' CYT     6      -4.732   8.910   4.695  1.00  0.00      X9  
ATOM    715  C3' CYT     6      -5.958   7.246   4.058  1.00  0.00      X9  
ATOM    716  H3' CYT     6      -6.146   6.762   3.091  1.00  0.00      X9  
ATOM    717  O3' CYT     6      -7.162   7.824   4.513  1.00  1.00      X9  
ATOM    718  P   3DR     7      -8.927   7.666   2.971  1.00  1.00      X9  
ATOM    719  O1P 3DR     7      -8.050   8.350   1.991  1.00  1.00      X9  
ATOM    720  O2P 3DR     7      -9.636   8.366   4.196  1.00  1.00      X9  
ATOM    721  O5' 3DR     7      -8.854   6.087   3.300  1.00  0.00      X9  
ATOM    722  C5' 3DR     7      -8.531   5.178   2.207  1.00  0.00      X9  
ATOM    723  H5' 3DR     7      -7.496   4.861   2.344  1.00  0.00      X9  
ATOM    724 H5'' 3DR     7      -8.594   5.677   1.238  1.00  0.00      X9  
ATOM    725 QQH1 3DR     7      -9.225   4.334   2.234  1.00  0.00      X9  
ATOM    726  N   ASN    45      -5.932  15.030   3.291  1.00  0.00      X9  
ATOM    727  HN  ASN    45      -5.558  15.501   2.496  1.00  0.00      X9  
ATOM    728  CA  ASN    45      -5.632  13.618   3.498  1.00  0.00      X9  
ATOM    729  HA  ASN    45      -5.626  13.405   4.560  1.00  0.00      X9  
ATOM    730  CB  ASN    45      -6.739  12.784   2.790  1.00  0.00      X9  
ATOM    731  HB1 ASN    45      -6.705  12.977   1.700  1.00  0.00      X9  
ATOM    732  HB2 ASN    45      -7.728  13.139   3.151  1.00  0.00      X9  
ATOM    733  CG  ASN    45      -6.701  11.281   3.062  1.00  0.00      X9  
ATOM    734  OD1 ASN    45      -7.012  10.771   4.149  1.00  0.00      X9  
ATOM    735  ND2 ASN    45      -6.386  10.514   2.000  1.00  0.00      X9  
ATOM    736 HD21 ASN    45      -6.600   9.533   2.081  1.00  0.00      X9  
ATOM    737 HD22 ASN    45      -6.186  10.924   1.114  1.00  0.00      X9  
ATOM    738  C   ASN    45      -4.232  13.254   2.994  1.00  0.00      X9  
ATOM    739  O   ASN    45      -3.661  12.262   3.441  1.00  0.00      X9  
ATOM    740  CG  LYS    73      -6.625  14.266   8.529  1.00  0.00      X9  
ATOM    741  HG1 LYS    73      -6.610  14.937   7.663  1.00  0.00      X9  
ATOM    742  HG2 LYS    73      -6.516  14.891   9.419  1.00  0.00      X9  
ATOM    743 QQH4 LYS    73      -5.774  13.580   8.469  1.00  0.00      X9  
ATOM    744  CD  LYS    73      -7.958  13.555   8.675  1.00  0.00      X9  
ATOM    745  HD1 LYS    73      -8.709  14.308   8.951  1.00  0.00      X9  
ATOM    746  HD2 LYS    73      -7.914  12.831   9.499  1.00  0.00      X9  
ATOM    747  CE  LYS    73      -8.431  12.865   7.422  1.00  0.00      X9  
ATOM    748  HE1 LYS    73      -7.840  11.983   7.170  1.00  0.00      X9  
ATOM    749  HE2 LYS    73      -8.432  13.547   6.573  1.00  0.00      X9  
ATOM    750  NZ  LYS    73      -9.863  12.424   7.643  1.00  1.00      X9  
ATOM    751  HZ1 LYS    73      -9.938  11.650   8.341  1.00  1.00      X9  
ATOM    752  HZ2 LYS    73     -10.426  13.239   7.997  1.00  1.00      X9  
ATOM    753  N   GLN   115      -6.072   9.173  11.743  1.00  0.00      X9  
ATOM    754  HN  GLN   115      -5.170   9.322  11.330  1.00  0.00      X9  
ATOM    755  CA  GLN   115      -7.008   8.378  10.984  1.00  0.00      X9  
ATOM    756  HA  GLN   115      -7.982   8.436  11.450  1.00  0.00      X9  
ATOM    757  CB  GLN   115      -7.159   8.910   9.533  1.00  0.00      X9  
ATOM    758  HB1 GLN   115      -7.430   9.987   9.615  1.00  0.00      X9  
ATOM    759  HB2 GLN   115      -8.002   8.375   9.043  1.00  0.00      X9  
ATOM    760  CG  GLN   115      -5.910   8.795   8.632  1.00  0.00      X9  
ATOM    761  HG1 GLN   115      -5.739   7.735   8.348  1.00  0.00      X9  
ATOM    762  HG2 GLN   115      -5.011   9.141   9.185  1.00  0.00      X9  
ATOM    763  CD  GLN   115      -6.049   9.614   7.348  1.00  0.00      X9  
ATOM    764  OE1 GLN   115      -7.110   9.737   6.719  1.00  0.00      X9  
ATOM    765  NE2 GLN   115      -4.933  10.237   6.918  1.00  0.00      X9  
ATOM    766 HE21 GLN   115      -4.991  10.721   6.050  1.00  0.00      X9  
ATOM    767 HE22 GLN   115      -4.070  10.087   7.410  1.00  0.00      X9  
ATOM    768  C   GLN   115      -6.610   6.918  11.039  1.00  0.00      X9  
ATOM    769  O   GLN   115      -5.452   6.579  11.271  1.00  0.00      X9  
ATOM    770  OH2 TIP3 1720     -11.872   6.506   4.303  1.00  0.00      X9  
ATOM    771  H1  TIP3 1720     -11.124   5.871   4.248  1.00  0.00      X9  
ATOM    772  H2  TIP3 1720     -12.580   5.920   4.672  1.00  0.00      X9  
ATOM    773  OH2 TIP3 6134      -9.667   8.750   6.919  1.00  0.00      X9  
ATOM    774  H1  TIP3 6134      -9.586   7.787   7.149  1.00  0.00      X9  
ATOM    775  H2  TIP3 6134      -9.671   9.212   7.787  1.00  0.00      X9  
ATOM    776  OH2 TIP3 8306      -9.485  10.918   5.031  1.00  0.00      X9  
ATOM    777  H1  TIP3 8306      -9.462  11.883   4.804  1.00  0.00      X9  
ATOM    778  H2  TIP3 8306     -10.194  10.644   4.410  1.00  0.00      X9  
ATOM    779  OH2 TIP3 8371     -12.042   8.909   5.524  1.00  0.00      X9  
ATOM    780  H1  TIP3 8371     -11.166   8.978   5.997  1.00  0.00      X9  
ATOM    781  H2  TIP3 8371     -12.531   8.415   6.208  1.00  0.00      X9  
ATOM    782  OH2 TIP3 1863     -10.467   7.628   2.143  1.00  1.00      X9  
ATOM    783  H1  TIP3 1863     -10.297  12.102   6.771  1.00  1.00      X9  
ATOM    784  H2  TIP3 1863     -10.451   7.816   1.164  1.00  1.00      X9  
ATOM    785  OH2 TIP3 12311    -11.474  10.283   3.106  1.00  0.00      X9  
ATOM    786  H1  TIP3 12311    -10.758  10.461   2.426  1.00  0.00      X9  
ATOM    787  H2  TIP3 12311    -12.091  11.001   2.861  1.00  0.00      X9  
ATOM    788  OH2 TIP3 11859    -13.350   8.352   2.823  1.00  0.00      X9  
ATOM    789  H1  TIP3 11859    -13.702   7.500   2.461  1.00  0.00      X9  
ATOM    790  H2  TIP3 11859    -13.745   8.950   2.133  1.00  0.00      X9  
ATOM    791  MG  MG      1     -11.614   8.367   3.667  1.00  0.00      X9  
ATOM    792  MG  MG      2      -8.188   9.395   5.169  1.00  0.00      X9  
END
