# Supplementary material for: Role of magnesium ions in the reaction mechanism at the interface between Tm1631 protein and its DNA ligand
Source: Chem Cent J. 2016 Jul 8;10:41. doi: 10.1186/s13065-016-0188-6 (PMC4939058; doi:10.1186/s13065-016-0188-6)
Supplement: Supplementary file 3 — 10.1186/s13065-016-0188-6 PDB structures for all studied mechanisms. [file 13065_2016_188_MOESM3_ESM.zip › 9.pdb]

ATOM    457  C4' CYT     6      -5.233   6.038   5.007  1.00  0.00      X9  
ATOM    458  H4' CYT     6      -5.351   6.565   5.968  1.00  0.00      X9  
ATOM    459  O4' CYT     6      -3.854   6.006   4.600  1.00  0.00      X9  
ATOM    460  C1' CYT     6      -3.596   7.162   3.769  1.00  0.00      X9  
ATOM    461  H1' CYT     6      -2.906   7.818   4.326  1.00  0.00      X9  
ATOM    462 QQH3 CYT     6      -3.116   6.827   2.839  1.00  0.00      X9  
ATOM    463 QQH2 CYT     6      -5.561   4.991   5.136  1.00  0.00      X9  
ATOM    464  C2' CYT     6      -4.942   7.876   3.567  1.00  0.00      X9  
ATOM    465 H2'' CYT     6      -5.107   8.291   2.570  1.00  0.00      X9  
ATOM    466  H2' CYT     6      -5.031   8.698   4.286  1.00  0.00      X9  
ATOM    467  C3' CYT     6      -6.065   6.834   3.929  1.00  0.00      X9  
ATOM    468  H3' CYT     6      -6.102   6.164   3.029  1.00  0.00      X9  
ATOM    469  O3' CYT     6      -7.261   7.307   4.314  1.00  1.00      X9  
ATOM    470  P   3DR     7      -9.776   7.811   3.261  1.00  1.00      X9  
ATOM    471  O1P 3DR     7      -9.032   8.312   2.051  1.00  1.00      X9  
ATOM    472  O2P 3DR     7      -9.879   8.552   4.583  1.00  1.00      X9  
ATOM    473  O5' 3DR     7      -9.679   6.212   3.573  1.00  0.00      X9  
ATOM    474  C5' 3DR     7      -8.761   5.386   2.857  1.00  0.00      X9  
ATOM    475  H5' 3DR     7      -7.945   5.132   3.536  1.00  0.00      X9  
ATOM    476 H5'' 3DR     7      -8.326   5.923   2.012  1.00  0.00      X9  
ATOM    477 QQH1 3DR     7      -9.307   4.499   2.500  1.00  0.00      X9  
ATOM    478  CG  LYS    73      -6.700  13.883   8.159  1.00  0.00      X9  
ATOM    479  HG1 LYS    73      -6.589  14.604   7.340  1.00  0.00      X9  
ATOM    480  HG2 LYS    73      -6.772  14.470   9.082  1.00  0.00      X9  
ATOM    481 QQH4 LYS    73      -5.803  13.258   8.192  1.00  0.00      X9  
ATOM    482  CD  LYS    73      -7.985  13.069   8.023  1.00  0.00      X9  
ATOM    483  HD1 LYS    73      -8.823  13.693   8.361  1.00  0.00      X9  
ATOM    484  HD2 LYS    73      -7.957  12.199   8.691  1.00  0.00      X9  
ATOM    485  CE  LYS    73      -8.282  12.589   6.612  1.00  0.00      X9  
ATOM    486  HE1 LYS    73      -7.668  11.734   6.327  1.00  0.00      X9  
ATOM    487  HE2 LYS    73      -8.164  13.382   5.871  1.00  0.00      X9  
ATOM    488  NZ  LYS    73      -9.719  12.157   6.559  1.00  1.00      X9  
ATOM    489  HZ1 LYS    73      -9.922  11.435   7.297  1.00  1.00      X9  
ATOM    490  HZ2 LYS    73     -10.351  12.978   6.696  1.00  1.00      X9  
ATOM    491  N   GLN   115      -6.183   9.116  12.161  1.00  0.00      X9  
ATOM    492  HN  GLN   115      -5.376   9.388  11.638  1.00  0.00      X9  
ATOM    493  CA  GLN   115      -7.136   8.289  11.460  1.00  0.00      X9  
ATOM    494  HA  GLN   115      -8.116   8.396  11.906  1.00  0.00      X9  
ATOM    495  CB  GLN   115      -7.218   8.721   9.978  1.00  0.00      X9  
ATOM    496  HB1 GLN   115      -7.736   9.706   9.930  1.00  0.00      X9  
ATOM    497  HB2 GLN   115      -7.847   7.993   9.417  1.00  0.00      X9  
ATOM    498  CG  GLN   115      -5.830   8.863   9.313  1.00  0.00      X9  
ATOM    499  HG1 GLN   115      -5.268   7.915   9.430  1.00  0.00      X9  
ATOM    500  HG2 GLN   115      -5.246   9.679   9.785  1.00  0.00      X9  
ATOM    501  CD  GLN   115      -5.934   9.198   7.832  1.00  0.00      X9  
ATOM    502  OE1 GLN   115      -6.925   9.754   7.363  1.00  0.00      X9  
ATOM    503  NE2 GLN   115      -4.892   8.855   7.056  1.00  0.00      X9  
ATOM    504 HE21 GLN   115      -4.993   9.007   6.077  1.00  0.00      X9  
ATOM    505 HE22 GLN   115      -4.142   8.330   7.464  1.00  0.00      X9  
ATOM    506  C   GLN   115      -6.744   6.826  11.589  1.00  0.00      X9  
ATOM    507  O   GLN   115      -5.564   6.490  11.696  1.00  0.00      X9  
ATOM    508  OH2 TIP3 6134      -9.026   8.224   7.045  1.00  0.00      X9  
ATOM    509  H1  TIP3 6134      -9.183   8.224   6.065  1.00  0.00      X9  
ATOM    510  H2  TIP3 6134      -8.135   8.630   7.101  1.00  0.00      X9  
ATOM    511  OH2 TIP3 1863     -11.400   7.777   2.764  1.00  1.00      X9  
ATOM    512  H1  TIP3 1863      -9.978  11.735   5.634  1.00  1.00      X9  
ATOM    513  H2  TIP3 1863     -11.574   8.499   2.130  1.00  1.00      X9  
END
