# Supplementary material for: Role of magnesium ions in the reaction mechanism at the interface between Tm1631 protein and its DNA ligand
Source: Chem Cent J. 2016 Jul 8;10:41. doi: 10.1186/s13065-016-0188-6 (PMC4939058; doi:10.1186/s13065-016-0188-6)
Supplement: Supplementary file 3 — 10.1186/s13065-016-0188-6 PDB structures for all studied mechanisms. [file 13065_2016_188_MOESM3_ESM.zip › slike-no-mg-3000-1.pdb]

REMARK  MOLECULAR DYNAMICS                                                            
REMARK   DATE:     4/13/15     16:10: 4      CREATED BY USER: grizli                  
ATOM      1  C4' CYT     6      -4.330   5.379   4.992  1.00  0.00      X1  
ATOM      2  H4' CYT     6      -4.168   5.759   6.016  1.00  0.00      X1  
ATOM      3  O4' CYT     6      -3.101   5.191   4.298  1.00  0.00      X1  
ATOM      4  C1' CYT     6      -2.703   6.462   3.757  1.00  0.00      X1  
ATOM      5  H1' CYT     6      -1.893   6.888   4.371  1.00  0.00      X1  
ATOM      6 QQH3 CYT     6      -2.297   6.273   2.755  1.00  0.00      X1  
ATOM      7 QQH2 CYT     6      -4.836   4.410   5.054  1.00  0.00      X1  
ATOM      8  C2' CYT     6      -3.951   7.371   3.742  1.00  0.00      X1  
ATOM      9 H2'' CYT     6      -4.154   7.831   2.774  1.00  0.00      X1  
ATOM     10  H2' CYT     6      -3.878   8.175   4.480  1.00  0.00      X1  
ATOM     11  C3' CYT     6      -5.094   6.426   4.178  1.00  0.00      X1  
ATOM     12  H3' CYT     6      -5.550   5.947   3.304  1.00  0.00      X1  
ATOM     13  O3' CYT     6      -6.090   7.027   4.984  1.00  0.00      X1  
ATOM     14  P   3DR     7      -7.275   7.912   4.222  1.00  0.00      X1  
ATOM     15  O1P 3DR     7      -6.692   8.762   3.136  1.00  0.00      X1  
ATOM     16  O2P 3DR     7      -8.131   8.492   5.328  1.00  0.00      X1  
ATOM     17  O5' 3DR     7      -8.077   6.611   3.561  1.00  0.00      X1  
ATOM     18  C5' 3DR     7      -9.276   6.926   2.861  1.00  0.00      X1  
ATOM     19  H5' 3DR     7      -9.083   7.642   2.050  1.00  0.00      X1  
ATOM     20 H5'' 3DR     7     -10.036   7.342   3.535  1.00  0.00      X1  
ATOM     21 QQH1 3DR     7      -9.657   5.994   2.428  1.00  0.00      X1  
ATOM     22  CG  LYS    73      -9.048  14.284   7.817  1.00  0.00      X1  
ATOM     23  HG1 LYS    73      -8.509  14.806   7.016  1.00  0.00      X1  
ATOM     24  HG2 LYS    73      -9.827  14.961   8.187  1.00  0.00      X1  
ATOM     25 QQH4 LYS    73      -8.338  14.113   8.637  1.00  0.00      X1  
ATOM     26  CD  LYS    73      -9.650  12.968   7.315  1.00  0.00      X1  
ATOM     27  HD1 LYS    73     -10.361  13.138   6.498  1.00  0.00      X1  
ATOM     28  HD2 LYS    73     -10.216  12.488   8.127  1.00  0.00      X1  
ATOM     29  CE  LYS    73      -8.585  11.991   6.810  1.00  0.00      X1  
ATOM     30  HE1 LYS    73      -7.866  11.738   7.602  1.00  0.00      X1  
ATOM     31  HE2 LYS    73      -8.018  12.448   5.990  1.00  0.00      X1  
ATOM     32  NZ  LYS    73      -9.216  10.775   6.269  1.00  0.00      X1  
ATOM     33  HZ1 LYS    73      -9.762  10.265   6.958  1.00  0.00      X1  
ATOM     34  HZ2 LYS    73      -9.969  11.027   5.496  1.00  0.00      X1  
ATOM     35  OH2 TIP3 6134     -11.137   8.678   5.642  1.00  0.00      X1  
ATOM     36  H1  TIP3 6134     -11.240   9.572   5.199  1.00  0.00      X1  
ATOM     37  H2  TIP3 6134     -10.210   8.432   5.461  1.00  0.00      X1  
ATOM     38  OH2 TIP3 1863     -11.043  11.266   4.733  1.00  0.00      X1  
ATOM     39  H1  TIP3 1863      -8.561  10.079   5.887  1.00  0.00      X1  
ATOM     40  H2  TIP3 1863     -10.733  11.191   3.815  1.00  0.00      X1  
TER     641      TIP3  1863
END
