# Supplementary material for: Role of magnesium ions in the reaction mechanism at the interface between Tm1631 protein and its DNA ligand
Source: Chem Cent J. 2016 Jul 8;10:41. doi: 10.1186/s13065-016-0188-6 (PMC4939058; doi:10.1186/s13065-016-0188-6)
Supplement: Supplementary file 3 — 10.1186/s13065-016-0188-6 PDB structures for all studied mechanisms. [file 13065_2016_188_MOESM3_ESM.zip › slike-no-mg-3000-10.pdb]

REMARK  MOLECULAR DYNAMICS                                                            
REMARK   DATE:     4/13/15     16:10: 4      CREATED BY USER: grizli                  
ATOM      1  C4' CYT     6      -5.030   6.755   5.100  1.00  0.00      X1  
ATOM      2  H4' CYT     6      -5.860   6.698   5.819  1.00  0.00      X1  
ATOM      3  O4' CYT     6      -3.969   7.566   5.623  1.00  0.00      X1  
ATOM      4  C1' CYT     6      -3.997   8.854   4.981  1.00  0.00      X1  
ATOM      5  H1' CYT     6      -3.911   9.634   5.749  1.00  0.00      X1  
ATOM      6 QQH3 CYT     6      -3.119   8.942   4.319  1.00  0.00      X1  
ATOM      7 QQH2 CYT     6      -4.644   5.743   4.926  1.00  0.00      X1  
ATOM      8  C2' CYT     6      -5.298   8.925   4.180  1.00  0.00      X1  
ATOM      9 H2'' CYT     6      -5.232   9.582   3.307  1.00  0.00      X1  
ATOM     10  H2' CYT     6      -6.137   9.264   4.796  1.00  0.00      X1  
ATOM     11  C3' CYT     6      -5.522   7.445   3.810  1.00  0.00      X1  
ATOM     12  H3' CYT     6      -4.850   7.178   2.981  1.00  0.00      X1  
ATOM     13  O3' CYT     6      -6.814   7.089   3.408  1.00  0.00      X1  
ATOM     14  P   3DR     7     -10.133   9.317   2.710  1.00  0.00      X1  
ATOM     15  O1P 3DR     7     -10.162   9.180   1.219  1.00  0.00      X1  
ATOM     16  O2P 3DR     7      -8.998   9.933   3.481  1.00  0.00      X1  
ATOM     17  O5' 3DR     7     -10.414   7.790   3.382  1.00  0.00      X1  
ATOM     18  C5' 3DR     7     -10.089   6.665   2.562  1.00  0.00      X1  
ATOM     19  H5' 3DR     7      -9.013   6.614   2.358  1.00  0.00      X1  
ATOM     20 H5'' 3DR     7     -10.629   6.712   1.611  1.00  0.00      X1  
ATOM     21 QQH1 3DR     7     -10.390   5.771   3.120  1.00  0.00      X1  
ATOM     22  CG  LYS    73      -6.874  12.478   8.903  1.00  0.00      X1  
ATOM     23  HG1 LYS    73      -7.342  13.456   8.727  1.00  0.00      X1  
ATOM     24  HG2 LYS    73      -6.739  12.364   9.986  1.00  0.00      X1  
ATOM     25 QQH4 LYS    73      -5.877  12.504   8.445  1.00  0.00      X1  
ATOM     26  CD  LYS    73      -7.720  11.342   8.320  1.00  0.00      X1  
ATOM     27  HD1 LYS    73      -8.700  11.319   8.821  1.00  0.00      X1  
ATOM     28  HD2 LYS    73      -7.248  10.372   8.523  1.00  0.00      X1  
ATOM     29  CE  LYS    73      -7.940  11.466   6.808  1.00  0.00      X1  
ATOM     30  HE1 LYS    73      -6.965  11.460   6.303  1.00  0.00      X1  
ATOM     31  HE2 LYS    73      -8.393  12.454   6.594  1.00  0.00      X1  
ATOM     32  NZ  LYS    73      -8.723  10.346   6.288  1.00  0.00      X1  
ATOM     33  HZ1 LYS    73      -8.421   8.428   5.929  1.00  0.00      X1  
ATOM     34  HZ2 LYS    73      -9.669  10.382   6.671  1.00  0.00      X1  
ATOM     35  OH2 TIP3 6134      -8.543   7.531   5.537  1.00  0.00      X1  
ATOM     36  H1  TIP3 6134      -9.276   7.672   4.897  1.00  0.00      X1  
ATOM     37  H2  TIP3 6134      -7.429   7.311   4.155  1.00  0.00      X1  
ATOM     38  OH2 TIP3 1863     -11.528  10.081   3.216  1.00  0.00      X1  
ATOM     39  H1  TIP3 1863      -8.831  10.395   5.262  1.00  0.00      X1  
ATOM     40  H2  TIP3 1863     -12.134  10.021   2.461  1.00  0.00      X1  
TER     641      TIP3  1863
END
