# Supplementary material for: Role of magnesium ions in the reaction mechanism at the interface between Tm1631 protein and its DNA ligand
Source: Chem Cent J. 2016 Jul 8;10:41. doi: 10.1186/s13065-016-0188-6 (PMC4939058; doi:10.1186/s13065-016-0188-6)
Supplement: Supplementary file 3 — 10.1186/s13065-016-0188-6 PDB structures for all studied mechanisms. [file 13065_2016_188_MOESM3_ESM.zip › slike-no-mg-3000-11.pdb]

REMARK  MOLECULAR DYNAMICS                                                            
REMARK   DATE:     4/13/15     16:10: 4      CREATED BY USER: grizli                  
ATOM      1  C4' CYT     6      -5.367   7.252   5.979  1.00  0.00      X1  
ATOM      2  H4' CYT     6      -6.321   7.596   6.412  1.00  0.00      X1  
ATOM      3  O4' CYT     6      -4.349   8.239   6.111  1.00  0.00      X1  
ATOM      4  C1' CYT     6      -4.494   9.167   5.015  1.00  0.00      X1  
ATOM      5  H1' CYT     6      -4.930  10.109   5.384  1.00  0.00      X1  
ATOM      6 QQH3 CYT     6      -3.483   9.390   4.648  1.00  0.00      X1  
ATOM      7 QQH2 CYT     6      -5.037   6.355   6.515  1.00  0.00      X1  
ATOM      8  C2' CYT     6      -5.392   8.501   3.954  1.00  0.00      X1  
ATOM      9 H2'' CYT     6      -4.963   8.548   2.948  1.00  0.00      X1  
ATOM     10  H2' CYT     6      -6.384   8.964   3.904  1.00  0.00      X1  
ATOM     11  C3' CYT     6      -5.540   7.045   4.463  1.00  0.00      X1  
ATOM     12  H3' CYT     6      -4.696   6.440   4.101  1.00  0.00      X1  
ATOM     13  O3' CYT     6      -6.706   6.367   4.081  1.00  0.00      X1  
ATOM     14  P   3DR     7      -9.198   9.744   2.138  1.00  0.00      X1  
ATOM     15  O1P 3DR     7      -8.440   9.989   0.872  1.00  0.00      X1  
ATOM     16  O2P 3DR     7      -8.534   9.758   3.502  1.00  0.00      X1  
ATOM     17  O5' 3DR     7     -10.044   8.314   2.017  1.00  0.00      X1  
ATOM     18  C5' 3DR     7      -9.311   7.209   1.491  1.00  0.00      X1  
ATOM     19  H5' 3DR     7      -8.447   6.957   2.120  1.00  0.00      X1  
ATOM     20 H5'' 3DR     7      -8.960   7.424   0.474  1.00  0.00      X1  
ATOM     21 QQH1 3DR     7      -9.993   6.351   1.473  1.00  0.00      X1  
ATOM     22  CG  LYS    73      -7.496  11.779   9.517  1.00  0.00      X1  
ATOM     23  HG1 LYS    73      -7.685  12.842   9.322  1.00  0.00      X1  
ATOM     24  HG2 LYS    73      -7.680  11.598  10.583  1.00  0.00      X1  
ATOM     25 QQH4 LYS    73      -6.431  11.594   9.327  1.00  0.00      X1  
ATOM     26  CD  LYS    73      -8.375  10.885   8.636  1.00  0.00      X1  
ATOM     27  HD1 LYS    73      -9.435  11.064   8.873  1.00  0.00      X1  
ATOM     28  HD2 LYS    73      -8.185   9.827   8.858  1.00  0.00      X1  
ATOM     29  CE  LYS    73      -8.156  11.110   7.136  1.00  0.00      X1  
ATOM     30  HE1 LYS    73      -7.102  10.918   6.895  1.00  0.00      X1  
ATOM     31  HE2 LYS    73      -8.338  12.178   6.906  1.00  0.00      X1  
ATOM     32  NZ  LYS    73      -8.968  10.191   6.339  1.00  0.00      X1  
ATOM     33  HZ1 LYS    73      -8.839   8.210   5.876  1.00  0.00      X1  
ATOM     34  HZ2 LYS    73      -9.959  10.404   6.465  1.00  0.00      X1  
ATOM     35  OH2 TIP3 6134      -8.909   7.580   5.127  1.00  0.00      X1  
ATOM     36  H1  TIP3 6134      -8.938   8.225   4.378  1.00  0.00      X1  
ATOM     37  H2  TIP3 6134      -7.486   6.802   4.521  1.00  0.00      X1  
ATOM     38  OH2 TIP3 1863     -10.491  10.785   2.253  1.00  0.00      X1  
ATOM     39  H1  TIP3 1863      -8.784  10.299   5.333  1.00  0.00      X1  
ATOM     40  H2  TIP3 1863     -10.715  11.028   1.341  1.00  0.00      X1  
TER     641      TIP3  1863
END
