# Supplementary material for: Role of magnesium ions in the reaction mechanism at the interface between Tm1631 protein and its DNA ligand
Source: Chem Cent J. 2016 Jul 8;10:41. doi: 10.1186/s13065-016-0188-6 (PMC4939058; doi:10.1186/s13065-016-0188-6)
Supplement: Supplementary file 3 — 10.1186/s13065-016-0188-6 PDB structures for all studied mechanisms. [file 13065_2016_188_MOESM3_ESM.zip › slike-no-mg-3000-12.pdb]

REMARK  MOLECULAR DYNAMICS                                                            
REMARK   DATE:     4/13/15     16:10: 4      CREATED BY USER: grizli                  
ATOM      1  C4' CYT     6      -5.580   6.637   5.830  1.00  0.00      X1  
ATOM      2  H4' CYT     6      -6.409   6.938   6.494  1.00  0.00      X1  
ATOM      3  O4' CYT     6      -4.483   7.542   5.917  1.00  0.00      X1  
ATOM      4  C1' CYT     6      -4.772   8.655   5.047  1.00  0.00      X1  
ATOM      5  H1' CYT     6      -5.087   9.520   5.652  1.00  0.00      X1  
ATOM      6 QQH3 CYT     6      -3.832   8.924   4.548  1.00  0.00      X1  
ATOM      7 QQH2 CYT     6      -5.227   5.646   6.140  1.00  0.00      X1  
ATOM      8  C2' CYT     6      -5.876   8.211   4.066  1.00  0.00      X1  
ATOM      9 H2'' CYT     6      -5.615   8.402   3.021  1.00  0.00      X1  
ATOM     10  H2' CYT     6      -6.825   8.724   4.251  1.00  0.00      X1  
ATOM     11  C3' CYT     6      -6.046   6.702   4.365  1.00  0.00      X1  
ATOM     12  H3' CYT     6      -5.340   6.123   3.753  1.00  0.00      X1  
ATOM     13  O3' CYT     6      -7.316   6.157   4.127  1.00  0.00      X1  
ATOM     14  P   3DR     7      -9.577  10.230   2.330  1.00  0.00      X1  
ATOM     15  O1P 3DR     7      -8.606  10.738   1.311  1.00  0.00      X1  
ATOM     16  O2P 3DR     7      -9.136   9.838   3.731  1.00  0.00      X1  
ATOM     17  O5' 3DR     7     -10.449   8.947   1.723  1.00  0.00      X1  
ATOM     18  C5' 3DR     7      -9.669   7.803   1.393  1.00  0.00      X1  
ATOM     19  H5' 3DR     7      -9.109   7.425   2.259  1.00  0.00      X1  
ATOM     20 H5'' 3DR     7      -8.956   8.038   0.590  1.00  0.00      X1  
ATOM     21 QQH1 3DR     7     -10.356   7.022   1.048  1.00  0.00      X1  
ATOM     22  CG  LYS    73      -6.251  11.700   9.070  1.00  0.00      X1  
ATOM     23  HG1 LYS    73      -6.510  12.767   9.041  1.00  0.00      X1  
ATOM     24  HG2 LYS    73      -5.996  11.447  10.106  1.00  0.00      X1  
ATOM     25 QQH4 LYS    73      -5.347  11.564   8.462  1.00  0.00      X1  
ATOM     26  CD  LYS    73      -7.402  10.835   8.545  1.00  0.00      X1  
ATOM     27  HD1 LYS    73      -8.287  10.976   9.184  1.00  0.00      X1  
ATOM     28  HD2 LYS    73      -7.140   9.772   8.610  1.00  0.00      X1  
ATOM     29  CE  LYS    73      -7.774  11.149   7.093  1.00  0.00      X1  
ATOM     30  HE1 LYS    73      -6.902  10.969   6.451  1.00  0.00      X1  
ATOM     31  HE2 LYS    73      -8.003  12.229   7.006  1.00  0.00      X1  
ATOM     32  NZ  LYS    73      -8.855  10.285   6.614  1.00  0.00      X1  
ATOM     33  HZ1 LYS    73      -8.963   8.287   6.082  1.00  0.00      X1  
ATOM     34  HZ2 LYS    73      -9.738  10.573   7.034  1.00  0.00      X1  
ATOM     35  OH2 TIP3 6134      -9.226   7.675   5.362  1.00  0.00      X1  
ATOM     36  H1  TIP3 6134      -9.358   8.327   4.627  1.00  0.00      X1  
ATOM     37  H2  TIP3 6134      -7.991   6.692   4.628  1.00  0.00      X1  
ATOM     38  OH2 TIP3 1863     -10.827  11.315   2.487  1.00  0.00      X1  
ATOM     39  H1  TIP3 1863      -8.970  10.388   5.596  1.00  0.00      X1  
ATOM     40  H2  TIP3 1863     -10.755  11.864   1.691  1.00  0.00      X1  
TER     641      TIP3  1863
END
