# Supplementary material for: Role of magnesium ions in the reaction mechanism at the interface between Tm1631 protein and its DNA ligand
Source: Chem Cent J. 2016 Jul 8;10:41. doi: 10.1186/s13065-016-0188-6 (PMC4939058; doi:10.1186/s13065-016-0188-6)
Supplement: Supplementary file 3 — 10.1186/s13065-016-0188-6 PDB structures for all studied mechanisms. [file 13065_2016_188_MOESM3_ESM.zip › slike-no-mg-3000-13.pdb]

REMARK  MOLECULAR DYNAMICS                                                            
REMARK   DATE:     4/13/15     16:10: 4      CREATED BY USER: grizli                  
ATOM      1  C4' CYT     6      -5.850   6.642   6.046  1.00  0.00      X1  
ATOM      2  H4' CYT     6      -6.713   6.836   6.698  1.00  0.00      X1  
ATOM      3  O4' CYT     6      -4.876   7.685   6.190  1.00  0.00      X1  
ATOM      4  C1' CYT     6      -4.919   8.541   5.031  1.00  0.00      X1  
ATOM      5  H1' CYT     6      -4.930   9.584   5.370  1.00  0.00      X1  
ATOM      6 QQH3 CYT     6      -3.998   8.392   4.443  1.00  0.00      X1  
ATOM      7 QQH2 CYT     6      -5.391   5.691   6.348  1.00  0.00      X1  
ATOM      8  C2' CYT     6      -6.160   8.148   4.233  1.00  0.00      X1  
ATOM      9 H2'' CYT     6      -6.061   8.339   3.160  1.00  0.00      X1  
ATOM     10  H2' CYT     6      -7.053   8.679   4.582  1.00  0.00      X1  
ATOM     11  C3' CYT     6      -6.307   6.651   4.573  1.00  0.00      X1  
ATOM     12  H3' CYT     6      -5.592   6.070   3.973  1.00  0.00      X1  
ATOM     13  O3' CYT     6      -7.569   6.083   4.349  1.00  0.00      X1  
ATOM     14  P   3DR     7     -10.164  10.324   2.717  1.00  0.00      X1  
ATOM     15  O1P 3DR     7      -9.181  11.068   1.865  1.00  0.00      X1  
ATOM     16  O2P 3DR     7      -9.841   9.917   4.144  1.00  0.00      X1  
ATOM     17  O5' 3DR     7     -10.711   8.968   1.918  1.00  0.00      X1  
ATOM     18  C5' 3DR     7      -9.717   7.997   1.618  1.00  0.00      X1  
ATOM     19  H5' 3DR     7      -9.283   7.553   2.524  1.00  0.00      X1  
ATOM     20 H5'' 3DR     7      -8.907   8.437   1.019  1.00  0.00      X1  
ATOM     21 QQH1 3DR     7     -10.199   7.202   1.036  1.00  0.00      X1  
ATOM     22  CG  LYS    73      -5.335  11.646   8.081  1.00  0.00      X1  
ATOM     23  HG1 LYS    73      -5.643  12.670   8.330  1.00  0.00      X1  
ATOM     24  HG2 LYS    73      -4.649  11.303   8.865  1.00  0.00      X1  
ATOM     25 QQH4 LYS    73      -4.765  11.697   7.144  1.00  0.00      X1  
ATOM     26  CD  LYS    73      -6.544  10.715   7.945  1.00  0.00      X1  
ATOM     27  HD1 LYS    73      -7.077  10.661   8.907  1.00  0.00      X1  
ATOM     28  HD2 LYS    73      -6.207   9.695   7.722  1.00  0.00      X1  
ATOM     29  CE  LYS    73      -7.525  11.164   6.859  1.00  0.00      X1  
ATOM     30  HE1 LYS    73      -7.042  11.088   5.878  1.00  0.00      X1  
ATOM     31  HE2 LYS    73      -7.757  12.237   7.004  1.00  0.00      X1  
ATOM     32  NZ  LYS    73      -8.723  10.320   6.819  1.00  0.00      X1  
ATOM     33  HZ1 LYS    73      -8.948   8.362   6.287  1.00  0.00      X1  
ATOM     34  HZ2 LYS    73      -9.374  10.592   7.555  1.00  0.00      X1  
ATOM     35  OH2 TIP3 6134      -9.334   7.719   5.651  1.00  0.00      X1  
ATOM     36  H1  TIP3 6134      -9.652   8.349   4.955  1.00  0.00      X1  
ATOM     37  H2  TIP3 6134      -8.235   6.640   4.840  1.00  0.00      X1  
ATOM     38  OH2 TIP3 1863     -11.589  11.179   2.736  1.00  0.00      X1  
ATOM     39  H1  TIP3 1863      -9.206  10.446   5.919  1.00  0.00      X1  
ATOM     40  H2  TIP3 1863     -11.531  11.748   1.952  1.00  0.00      X1  
TER     641      TIP3  1863
END
