# Supplementary material for: Role of magnesium ions in the reaction mechanism at the interface between Tm1631 protein and its DNA ligand
Source: Chem Cent J. 2016 Jul 8;10:41. doi: 10.1186/s13065-016-0188-6 (PMC4939058; doi:10.1186/s13065-016-0188-6)
Supplement: Supplementary file 3 — 10.1186/s13065-016-0188-6 PDB structures for all studied mechanisms. [file 13065_2016_188_MOESM3_ESM.zip › slike-no-mg-3000-14.pdb]

REMARK  MOLECULAR DYNAMICS                                                            
REMARK   DATE:     4/13/15     16:10: 4      CREATED BY USER: grizli                  
ATOM      1  C4' CYT     6      -5.752   7.068   6.946  1.00  0.00      X1  
ATOM      2  H4' CYT     6      -6.759   7.191   7.365  1.00  0.00      X1  
ATOM      3  O4' CYT     6      -5.013   8.290   7.095  1.00  0.00      X1  
ATOM      4  C1' CYT     6      -4.712   8.820   5.794  1.00  0.00      X1  
ATOM      5  H1' CYT     6      -4.775   9.912   5.851  1.00  0.00      X1  
ATOM      6 QQH3 CYT     6      -3.678   8.555   5.511  1.00  0.00      X1  
ATOM      7 QQH2 CYT     6      -5.243   6.268   7.502  1.00  0.00      X1  
ATOM      8  C2' CYT     6      -5.719   8.188   4.841  1.00  0.00      X1  
ATOM      9 H2'' CYT     6      -5.396   8.192   3.795  1.00  0.00      X1  
ATOM     10  H2' CYT     6      -6.694   8.684   4.907  1.00  0.00      X1  
ATOM     11  C3' CYT     6      -5.850   6.767   5.429  1.00  0.00      X1  
ATOM     12  H3' CYT     6      -4.974   6.174   5.127  1.00  0.00      X1  
ATOM     13  O3' CYT     6      -6.975   6.027   5.045  1.00  0.00      X1  
ATOM     14  P   3DR     7     -10.360   9.350   2.418  1.00  0.00      X1  
ATOM     15  O1P 3DR     7      -9.551  10.250   1.529  1.00  0.00      X1  
ATOM     16  O2P 3DR     7     -10.360   9.476   3.927  1.00  0.00      X1  
ATOM     17  O5' 3DR     7     -10.031   7.761   2.039  1.00  0.00      X1  
ATOM     18  C5' 3DR     7      -8.670   7.387   1.871  1.00  0.00      X1  
ATOM     19  H5' 3DR     7      -8.207   7.105   2.826  1.00  0.00      X1  
ATOM     20 H5'' 3DR     7      -8.095   8.199   1.410  1.00  0.00      X1  
ATOM     21 QQH1 3DR     7      -8.649   6.511   1.210  1.00  0.00      X1  
ATOM     22  CG  LYS    73      -6.057  12.558   7.163  1.00  0.00      X1  
ATOM     23  HG1 LYS    73      -6.485  13.563   7.045  1.00  0.00      X1  
ATOM     24  HG2 LYS    73      -5.362  12.585   8.010  1.00  0.00      X1  
ATOM     25 QQH4 LYS    73      -5.473  12.343   6.259  1.00  0.00      X1  
ATOM     26  CD  LYS    73      -7.149  11.500   7.366  1.00  0.00      X1  
ATOM     27  HD1 LYS    73      -7.711  11.727   8.286  1.00  0.00      X1  
ATOM     28  HD2 LYS    73      -6.691  10.514   7.516  1.00  0.00      X1  
ATOM     29  CE  LYS    73      -8.123  11.422   6.185  1.00  0.00      X1  
ATOM     30  HE1 LYS    73      -7.567  11.182   5.270  1.00  0.00      X1  
ATOM     31  HE2 LYS    73      -8.566  12.422   6.018  1.00  0.00      X1  
ATOM     32  NZ  LYS    73      -9.129  10.372   6.368  1.00  0.00      X1  
ATOM     33  HZ1 LYS    73      -8.925   8.438   6.110  1.00  0.00      X1  
ATOM     34  HZ2 LYS    73      -9.778  10.638   7.108  1.00  0.00      X1  
ATOM     35  OH2 TIP3 6134      -9.124   7.619   5.600  1.00  0.00      X1  
ATOM     36  H1  TIP3 6134      -9.625   8.011   4.843  1.00  0.00      X1  
ATOM     37  H2  TIP3 6134      -7.784   6.579   5.234  1.00  0.00      X1  
ATOM     38  OH2 TIP3 1863     -11.945   9.372   1.932  1.00  0.00      X1  
ATOM     39  H1  TIP3 1863      -9.676  10.270   5.500  1.00  0.00      X1  
ATOM     40  H2  TIP3 1863     -11.928   9.747   1.038  1.00  0.00      X1  
TER     641      TIP3  1863
END
