# Supplementary material for: Role of magnesium ions in the reaction mechanism at the interface between Tm1631 protein and its DNA ligand
Source: Chem Cent J. 2016 Jul 8;10:41. doi: 10.1186/s13065-016-0188-6 (PMC4939058; doi:10.1186/s13065-016-0188-6)
Supplement: Supplementary file 3 — 10.1186/s13065-016-0188-6 PDB structures for all studied mechanisms. [file 13065_2016_188_MOESM3_ESM.zip › slike-no-mg-3000-15.pdb]

REMARK  MOLECULAR DYNAMICS                                                            
REMARK   DATE:     4/13/15     16:10: 4      CREATED BY USER: grizli                  
ATOM      1  C4' CYT     6      -5.401   7.173   6.677  1.00  0.00      X1  
ATOM      2  H4' CYT     6      -6.398   7.273   7.126  1.00  0.00      X1  
ATOM      3  O4' CYT     6      -4.670   8.399   6.839  1.00  0.00      X1  
ATOM      4  C1' CYT     6      -4.436   8.986   5.549  1.00  0.00      X1  
ATOM      5  H1' CYT     6      -4.530  10.073   5.650  1.00  0.00      X1  
ATOM      6 QQH3 CYT     6      -3.404   8.764   5.221  1.00  0.00      X1  
ATOM      7 QQH2 CYT     6      -4.866   6.367   7.197  1.00  0.00      X1  
ATOM      8  C2' CYT     6      -5.455   8.355   4.607  1.00  0.00      X1  
ATOM      9 H2'' CYT     6      -5.161   8.394   3.553  1.00  0.00      X1  
ATOM     10  H2' CYT     6      -6.439   8.826   4.714  1.00  0.00      X1  
ATOM     11  C3' CYT     6      -5.534   6.914   5.156  1.00  0.00      X1  
ATOM     12  H3' CYT     6      -4.649   6.357   4.812  1.00  0.00      X1  
ATOM     13  O3' CYT     6      -6.648   6.160   4.778  1.00  0.00      X1  
ATOM     14  P   3DR     7     -10.793   9.376   2.916  1.00  0.00      X1  
ATOM     15  O1P 3DR     7     -10.373  10.296   1.809  1.00  0.00      X1  
ATOM     16  O2P 3DR     7     -10.819   9.757   4.365  1.00  0.00      X1  
ATOM     17  O5' 3DR     7      -9.847   7.994   2.920  1.00  0.00      X1  
ATOM     18  C5' 3DR     7      -9.416   7.420   1.700  1.00  0.00      X1  
ATOM     19  H5' 3DR     7      -8.558   6.777   1.924  1.00  0.00      X1  
ATOM     20 H5'' 3DR     7      -9.123   8.200   0.987  1.00  0.00      X1  
ATOM     21 QQH1 3DR     7     -10.212   6.806   1.251  1.00  0.00      X1  
ATOM     22  CG  LYS    73      -6.026  12.558   7.296  1.00  0.00      X1  
ATOM     23  HG1 LYS    73      -6.542  13.527   7.291  1.00  0.00      X1  
ATOM     24  HG2 LYS    73      -5.300  12.568   8.117  1.00  0.00      X1  
ATOM     25 QQH4 LYS    73      -5.464  12.482   6.356  1.00  0.00      X1  
ATOM     26  CD  LYS    73      -7.017  11.396   7.440  1.00  0.00      X1  
ATOM     27  HD1 LYS    73      -7.545  11.491   8.403  1.00  0.00      X1  
ATOM     28  HD2 LYS    73      -6.474  10.443   7.477  1.00  0.00      X1  
ATOM     29  CE  LYS    73      -8.049  11.345   6.310  1.00  0.00      X1  
ATOM     30  HE1 LYS    73      -7.533  11.190   5.353  1.00  0.00      X1  
ATOM     31  HE2 LYS    73      -8.548  12.330   6.232  1.00  0.00      X1  
ATOM     32  NZ  LYS    73      -8.993  10.239   6.487  1.00  0.00      X1  
ATOM     33  HZ1 LYS    73      -8.722   8.405   6.041  1.00  0.00      X1  
ATOM     34  HZ2 LYS    73      -9.540  10.392   7.334  1.00  0.00      X1  
ATOM     35  OH2 TIP3 6134      -8.819   7.521   5.606  1.00  0.00      X1  
ATOM     36  H1  TIP3 6134      -9.319   7.725   4.789  1.00  0.00      X1  
ATOM     37  H2  TIP3 6134      -7.461   6.653   5.083  1.00  0.00      X1  
ATOM     38  OH2 TIP3 1863     -12.287   8.734   2.529  1.00  0.00      X1  
ATOM     39  H1  TIP3 1863      -9.668  10.209   5.703  1.00  0.00      X1  
ATOM     40  H2  TIP3 1863     -12.520   9.163   1.692  1.00  0.00      X1  
TER     641      TIP3  1863
END
