# Supplementary material for: Role of magnesium ions in the reaction mechanism at the interface between Tm1631 protein and its DNA ligand
Source: Chem Cent J. 2016 Jul 8;10:41. doi: 10.1186/s13065-016-0188-6 (PMC4939058; doi:10.1186/s13065-016-0188-6)
Supplement: Supplementary file 3 — 10.1186/s13065-016-0188-6 PDB structures for all studied mechanisms. [file 13065_2016_188_MOESM3_ESM.zip › slike-no-mg-3000-16.pdb]

REMARK  MOLECULAR DYNAMICS                                                            
REMARK   DATE:     4/13/15     16:10: 4      CREATED BY USER: grizli                  
ATOM      1  C4' CYT     6      -5.401   7.105   6.589  1.00  0.00      X1  
ATOM      2  H4' CYT     6      -6.385   7.191   7.067  1.00  0.00      X1  
ATOM      3  O4' CYT     6      -4.670   8.329   6.766  1.00  0.00      X1  
ATOM      4  C1' CYT     6      -4.443   8.935   5.484  1.00  0.00      X1  
ATOM      5  H1' CYT     6      -4.517  10.021   5.608  1.00  0.00      X1  
ATOM      6 QQH3 CYT     6      -3.421   8.702   5.136  1.00  0.00      X1  
ATOM      7 QQH2 CYT     6      -4.850   6.285   7.071  1.00  0.00      X1  
ATOM      8  C2' CYT     6      -5.487   8.339   4.548  1.00  0.00      X1  
ATOM      9 H2'' CYT     6      -5.210   8.395   3.490  1.00  0.00      X1  
ATOM     10  H2' CYT     6      -6.463   8.820   4.681  1.00  0.00      X1  
ATOM     11  C3' CYT     6      -5.573   6.887   5.065  1.00  0.00      X1  
ATOM     12  H3' CYT     6      -4.708   6.325   4.684  1.00  0.00      X1  
ATOM     13  O3' CYT     6      -6.710   6.159   4.696  1.00  0.00      X1  
ATOM     14  P   3DR     7     -10.877   9.561   2.947  1.00  0.00      X1  
ATOM     15  O1P 3DR     7     -10.642  10.249   1.636  1.00  0.00      X1  
ATOM     16  O2P 3DR     7     -11.020  10.270   4.262  1.00  0.00      X1  
ATOM     17  O5' 3DR     7      -9.673   8.419   3.225  1.00  0.00      X1  
ATOM     18  C5' 3DR     7      -9.167   7.658   2.137  1.00  0.00      X1  
ATOM     19  H5' 3DR     7      -8.318   7.083   2.521  1.00  0.00      X1  
ATOM     20 H5'' 3DR     7      -8.841   8.319   1.327  1.00  0.00      X1  
ATOM     21 QQH1 3DR     7      -9.930   6.967   1.749  1.00  0.00      X1  
ATOM     22  CG  LYS    73      -6.047  12.491   7.177  1.00  0.00      X1  
ATOM     23  HG1 LYS    73      -6.550  13.468   7.169  1.00  0.00      X1  
ATOM     24  HG2 LYS    73      -5.321  12.494   7.998  1.00  0.00      X1  
ATOM     25 QQH4 LYS    73      -5.488  12.405   6.237  1.00  0.00      X1  
ATOM     26  CD  LYS    73      -7.054  11.344   7.324  1.00  0.00      X1  
ATOM     27  HD1 LYS    73      -7.586  11.450   8.283  1.00  0.00      X1  
ATOM     28  HD2 LYS    73      -6.523  10.384   7.369  1.00  0.00      X1  
ATOM     29  CE  LYS    73      -8.080  11.302   6.187  1.00  0.00      X1  
ATOM     30  HE1 LYS    73      -7.560  11.136   5.234  1.00  0.00      X1  
ATOM     31  HE2 LYS    73      -8.566  12.292   6.102  1.00  0.00      X1  
ATOM     32  NZ  LYS    73      -9.044  10.211   6.359  1.00  0.00      X1  
ATOM     33  HZ1 LYS    73      -8.732   8.373   6.094  1.00  0.00      X1  
ATOM     34  HZ2 LYS    73      -9.593  10.381   7.203  1.00  0.00      X1  
ATOM     35  OH2 TIP3 6134      -8.853   7.466   5.705  1.00  0.00      X1  
ATOM     36  H1  TIP3 6134      -9.328   7.687   4.873  1.00  0.00      X1  
ATOM     37  H2  TIP3 6134      -7.503   6.626   5.086  1.00  0.00      X1  
ATOM     38  OH2 TIP3 1863     -12.159   8.501   2.736  1.00  0.00      X1  
ATOM     39  H1  TIP3 1863      -9.725  10.233   5.577  1.00  0.00      X1  
ATOM     40  H2  TIP3 1863     -12.542   8.777   1.889  1.00  0.00      X1  
TER     641      TIP3  1863
END
