# Supplementary material for: Role of magnesium ions in the reaction mechanism at the interface between Tm1631 protein and its DNA ligand
Source: Chem Cent J. 2016 Jul 8;10:41. doi: 10.1186/s13065-016-0188-6 (PMC4939058; doi:10.1186/s13065-016-0188-6)
Supplement: Supplementary file 3 — 10.1186/s13065-016-0188-6 PDB structures for all studied mechanisms. [file 13065_2016_188_MOESM3_ESM.zip › slike-no-mg-3000-2.pdb]

REMARK  MOLECULAR DYNAMICS                                                            
REMARK   DATE:     4/13/15     16:10: 4      CREATED BY USER: grizli                  
ATOM      1  C4' CYT     6      -4.413   5.700   5.205  1.00  0.00      X1  
ATOM      2  H4' CYT     6      -4.554   6.110   6.217  1.00  0.00      X1  
ATOM      3  O4' CYT     6      -3.025   5.673   4.855  1.00  0.00      X1  
ATOM      4  C1' CYT     6      -2.729   6.778   3.980  1.00  0.00      X1  
ATOM      5  H1' CYT     6      -1.843   7.301   4.366  1.00  0.00      X1  
ATOM      6 QQH3 CYT     6      -2.475   6.382   2.983  1.00  0.00      X1  
ATOM      7 QQH2 CYT     6      -4.798   4.674   5.187  1.00  0.00      X1  
ATOM      8  C2' CYT     6      -3.980   7.654   3.932  1.00  0.00      X1  
ATOM      9 H2'' CYT     6      -4.131   8.188   2.993  1.00  0.00      X1  
ATOM     10  H2' CYT     6      -3.991   8.379   4.754  1.00  0.00      X1  
ATOM     11  C3' CYT     6      -5.096   6.629   4.196  1.00  0.00      X1  
ATOM     12  H3' CYT     6      -5.328   6.086   3.272  1.00  0.00      X1  
ATOM     13  O3' CYT     6      -6.271   7.175   4.762  1.00  0.00      X1  
ATOM     14  P   3DR     7      -7.417   7.818   3.742  1.00  0.00      X1  
ATOM     15  O1P 3DR     7      -6.753   8.380   2.525  1.00  0.00      X1  
ATOM     16  O2P 3DR     7      -8.330   8.651   4.619  1.00  0.00      X1  
ATOM     17  O5' 3DR     7      -8.201   6.395   3.375  1.00  0.00      X1  
ATOM     18  C5' 3DR     7      -9.536   6.531   2.905  1.00  0.00      X1  
ATOM     19  H5' 3DR     7      -9.583   7.152   1.997  1.00  0.00      X1  
ATOM     20 H5'' 3DR     7     -10.184   6.971   3.672  1.00  0.00      X1  
ATOM     21 QQH1 3DR     7      -9.898   5.527   2.656  1.00  0.00      X1  
ATOM     22  CG  LYS    73      -8.791  14.161   8.163  1.00  0.00      X1  
ATOM     23  HG1 LYS    73      -8.280  14.790   7.423  1.00  0.00      X1  
ATOM     24  HG2 LYS    73      -9.526  14.789   8.680  1.00  0.00      X1  
ATOM     25 QQH4 LYS    73      -8.043  13.844   8.900  1.00  0.00      X1  
ATOM     26  CD  LYS    73      -9.461  12.956   7.492  1.00  0.00      X1  
ATOM     27  HD1 LYS    73     -10.216  13.293   6.771  1.00  0.00      X1  
ATOM     28  HD2 LYS    73      -9.998  12.365   8.248  1.00  0.00      X1  
ATOM     29  CE  LYS    73      -8.472  12.040   6.761  1.00  0.00      X1  
ATOM     30  HE1 LYS    73      -7.720  11.678   7.487  1.00  0.00      X1  
ATOM     31  HE2 LYS    73      -7.922  12.631   6.015  1.00  0.00      X1  
ATOM     32  NZ  LYS    73      -9.175  10.974   6.052  1.00  0.00      X1  
ATOM     33  HZ1 LYS    73      -9.690  10.362   6.686  1.00  0.00      X1  
ATOM     34  HZ2 LYS    73     -10.419  11.159   4.833  1.00  0.00      X1  
ATOM     35  OH2 TIP3 6134     -10.919   8.498   5.767  1.00  0.00      X1  
ATOM     36  H1  TIP3 6134     -11.208   9.244   5.202  1.00  0.00      X1  
ATOM     37  H2  TIP3 6134      -9.998   8.359   5.455  1.00  0.00      X1  
ATOM     38  OH2 TIP3 1863     -11.097  10.935   4.130  1.00  0.00      X1  
ATOM     39  H1  TIP3 1863      -8.544  10.340   5.545  1.00  0.00      X1  
ATOM     40  H2  TIP3 1863     -10.545  10.465   3.484  1.00  0.00      X1  
TER     641      TIP3  1863
END
