# Supplementary material for: Role of magnesium ions in the reaction mechanism at the interface between Tm1631 protein and its DNA ligand
Source: Chem Cent J. 2016 Jul 8;10:41. doi: 10.1186/s13065-016-0188-6 (PMC4939058; doi:10.1186/s13065-016-0188-6)
Supplement: Supplementary file 3 — 10.1186/s13065-016-0188-6 PDB structures for all studied mechanisms. [file 13065_2016_188_MOESM3_ESM.zip › slike-no-mg-3000-3.pdb]

REMARK  MOLECULAR DYNAMICS                                                            
REMARK   DATE:     4/13/15     16:10: 4      CREATED BY USER: grizli                  
ATOM      1  C4' CYT     6      -4.307   6.229   4.703  1.00  0.00      X1  
ATOM      2  H4' CYT     6      -4.433   6.602   5.731  1.00  0.00      X1  
ATOM      3  O4' CYT     6      -2.927   6.256   4.320  1.00  0.00      X1  
ATOM      4  C1' CYT     6      -2.690   7.374   3.445  1.00  0.00      X1  
ATOM      5  H1' CYT     6      -1.804   7.914   3.804  1.00  0.00      X1  
ATOM      6 QQH3 CYT     6      -2.467   6.995   2.435  1.00  0.00      X1  
ATOM      7 QQH2 CYT     6      -4.664   5.193   4.661  1.00  0.00      X1  
ATOM      8  C2' CYT     6      -3.965   8.220   3.456  1.00  0.00      X1  
ATOM      9 H2'' CYT     6      -4.155   8.761   2.525  1.00  0.00      X1  
ATOM     10  H2' CYT     6      -3.963   8.936   4.286  1.00  0.00      X1  
ATOM     11  C3' CYT     6      -5.046   7.165   3.740  1.00  0.00      X1  
ATOM     12  H3' CYT     6      -5.302   6.643   2.811  1.00  0.00      X1  
ATOM     13  O3' CYT     6      -6.201   7.696   4.360  1.00  0.00      X1  
ATOM     14  P   3DR     7      -7.541   7.989   3.420  1.00  0.00      X1  
ATOM     15  O1P 3DR     7      -7.130   8.336   2.023  1.00  0.00      X1  
ATOM     16  O2P 3DR     7      -8.442   8.887   4.249  1.00  0.00      X1  
ATOM     17  O5' 3DR     7      -8.157   6.445   3.474  1.00  0.00      X1  
ATOM     18  C5' 3DR     7      -9.500   6.286   3.030  1.00  0.00      X1  
ATOM     19  H5' 3DR     7      -9.660   6.765   2.053  1.00  0.00      X1  
ATOM     20 H5'' 3DR     7     -10.205   6.699   3.761  1.00  0.00      X1  
ATOM     21 QQH1 3DR     7      -9.682   5.210   2.926  1.00  0.00      X1  
ATOM     22  CG  LYS    73      -8.882  13.911   8.574  1.00  0.00      X1  
ATOM     23  HG1 LYS    73      -8.374  14.554   7.843  1.00  0.00      X1  
ATOM     24  HG2 LYS    73      -9.619  14.530   9.100  1.00  0.00      X1  
ATOM     25 QQH4 LYS    73      -8.132  13.587   9.307  1.00  0.00      X1  
ATOM     26  CD  LYS    73      -9.544  12.713   7.885  1.00  0.00      X1  
ATOM     27  HD1 LYS    73     -10.310  13.054   7.178  1.00  0.00      X1  
ATOM     28  HD2 LYS    73     -10.067  12.098   8.633  1.00  0.00      X1  
ATOM     29  CE  LYS    73      -8.554  11.831   7.114  1.00  0.00      X1  
ATOM     30  HE1 LYS    73      -7.775  11.470   7.813  1.00  0.00      X1  
ATOM     31  HE2 LYS    73      -8.033  12.452   6.372  1.00  0.00      X1  
ATOM     32  NZ  LYS    73      -9.247  10.768   6.393  1.00  0.00      X1  
ATOM     33  HZ1 LYS    73      -9.546  10.004   7.000  1.00  0.00      X1  
ATOM     34  HZ2 LYS    73     -10.776  10.650   5.212  1.00  0.00      X1  
ATOM     35  OH2 TIP3 6134     -10.396   7.945   6.142  1.00  0.00      X1  
ATOM     36  H1  TIP3 6134     -10.983   8.577   5.676  1.00  0.00      X1  
ATOM     37  H2  TIP3 6134      -9.581   8.040   5.602  1.00  0.00      X1  
ATOM     38  OH2 TIP3 1863     -11.294  10.152   4.533  1.00  0.00      X1  
ATOM     39  H1  TIP3 1863      -8.649  10.319   5.692  1.00  0.00      X1  
ATOM     40  H2  TIP3 1863     -10.559   9.783   4.005  1.00  0.00      X1  
TER     641      TIP3  1863
END
