# Supplementary material for: Role of magnesium ions in the reaction mechanism at the interface between Tm1631 protein and its DNA ligand
Source: Chem Cent J. 2016 Jul 8;10:41. doi: 10.1186/s13065-016-0188-6 (PMC4939058; doi:10.1186/s13065-016-0188-6)
Supplement: Supplementary file 3 — 10.1186/s13065-016-0188-6 PDB structures for all studied mechanisms. [file 13065_2016_188_MOESM3_ESM.zip › slike-no-mg-3000-4.pdb]

REMARK  MOLECULAR DYNAMICS                                                            
REMARK   DATE:     4/13/15     16:10: 4      CREATED BY USER: grizli                  
ATOM      1  C4' CYT     6      -4.496   6.383   4.936  1.00  0.00      X1  
ATOM      2  H4' CYT     6      -4.685   6.829   5.925  1.00  0.00      X1  
ATOM      3  O4' CYT     6      -3.091   6.324   4.665  1.00  0.00      X1  
ATOM      4  C1' CYT     6      -2.728   7.403   3.782  1.00  0.00      X1  
ATOM      5  H1' CYT     6      -1.859   7.926   4.204  1.00  0.00      X1  
ATOM      6 QQH3 CYT     6      -2.423   6.980   2.811  1.00  0.00      X1  
ATOM      7 QQH2 CYT     6      -4.894   5.362   4.932  1.00  0.00      X1  
ATOM      8  C2' CYT     6      -3.962   8.292   3.642  1.00  0.00      X1  
ATOM      9 H2'' CYT     6      -4.050   8.809   2.685  1.00  0.00      X1  
ATOM     10  H2' CYT     6      -4.010   9.031   4.452  1.00  0.00      X1  
ATOM     11  C3' CYT     6      -5.101   7.284   3.854  1.00  0.00      X1  
ATOM     12  H3' CYT     6      -5.264   6.712   2.932  1.00  0.00      X1  
ATOM     13  O3' CYT     6      -6.313   7.861   4.305  1.00  0.00      X1  
ATOM     14  P   3DR     7      -7.297   8.574   3.162  1.00  0.00      X1  
ATOM     15  O1P 3DR     7      -6.566   8.757   1.869  1.00  0.00      X1  
ATOM     16  O2P 3DR     7      -7.999   9.717   3.857  1.00  0.00      X1  
ATOM     17  O5' 3DR     7      -8.380   7.301   3.040  1.00  0.00      X1  
ATOM     18  C5' 3DR     7      -9.290   7.376   1.945  1.00  0.00      X1  
ATOM     19  H5' 3DR     7      -8.762   7.640   1.021  1.00  0.00      X1  
ATOM     20 H5'' 3DR     7     -10.082   8.113   2.138  1.00  0.00      X1  
ATOM     21 QQH1 3DR     7      -9.752   6.389   1.835  1.00  0.00      X1  
ATOM     22  CG  LYS    73      -9.148  12.473   9.767  1.00  0.00      X1  
ATOM     23  HG1 LYS    73      -8.399  13.228   9.497  1.00  0.00      X1  
ATOM     24  HG2 LYS    73      -9.906  12.962  10.391  1.00  0.00      X1  
ATOM     25 QQH4 LYS    73      -8.645  11.718  10.387  1.00  0.00      X1  
ATOM     26  CD  LYS    73      -9.765  11.845   8.512  1.00  0.00      X1  
ATOM     27  HD1 LYS    73     -10.282  12.609   7.918  1.00  0.00      X1  
ATOM     28  HD2 LYS    73     -10.530  11.110   8.803  1.00  0.00      X1  
ATOM     29  CE  LYS    73      -8.727  11.166   7.610  1.00  0.00      X1  
ATOM     30  HE1 LYS    73      -8.211  10.378   8.192  1.00  0.00      X1  
ATOM     31  HE2 LYS    73      -7.956  11.903   7.345  1.00  0.00      X1  
ATOM     32  NZ  LYS    73      -9.323  10.684   6.367  1.00  0.00      X1  
ATOM     33  HZ1 LYS    73      -9.854   9.821   6.505  1.00  0.00      X1  
ATOM     34  HZ2 LYS    73     -10.411  11.136   4.705  1.00  0.00      X1  
ATOM     35  OH2 TIP3 6134     -10.728   8.217   5.031  1.00  0.00      X1  
ATOM     36  H1  TIP3 6134     -10.882   9.071   4.565  1.00  0.00      X1  
ATOM     37  H2  TIP3 6134      -9.868   7.943   4.666  1.00  0.00      X1  
ATOM     38  OH2 TIP3 1863     -10.612  10.799   3.804  1.00  0.00      X1  
ATOM     39  H1  TIP3 1863      -8.597  10.419   5.693  1.00  0.00      X1  
ATOM     40  H2  TIP3 1863      -9.713  10.495   3.538  1.00  0.00      X1  
TER     641      TIP3  1863
END
