# Supplementary material for: Role of magnesium ions in the reaction mechanism at the interface between Tm1631 protein and its DNA ligand
Source: Chem Cent J. 2016 Jul 8;10:41. doi: 10.1186/s13065-016-0188-6 (PMC4939058; doi:10.1186/s13065-016-0188-6)
Supplement: Supplementary file 3 — 10.1186/s13065-016-0188-6 PDB structures for all studied mechanisms. [file 13065_2016_188_MOESM3_ESM.zip › slike-no-mg-3000-5.pdb]

REMARK  MOLECULAR DYNAMICS                                                            
REMARK   DATE:     4/13/15     16:10: 4      CREATED BY USER: grizli                  
ATOM      1  C4' CYT     6      -4.891   6.518   5.890  1.00  0.00      X1  
ATOM      2  H4' CYT     6      -4.669   7.361   6.561  1.00  0.00      X1  
ATOM      3  O4' CYT     6      -3.740   5.686   5.714  1.00  0.00      X1  
ATOM      4  C1' CYT     6      -3.160   5.935   4.420  1.00  0.00      X1  
ATOM      5  H1' CYT     6      -2.079   6.085   4.546  1.00  0.00      X1  
ATOM      6 QQH3 CYT     6      -3.301   5.042   3.790  1.00  0.00      X1  
ATOM      7 QQH2 CYT     6      -5.691   5.918   6.338  1.00  0.00      X1  
ATOM      8  C2' CYT     6      -3.874   7.156   3.839  1.00  0.00      X1  
ATOM      9 H2'' CYT     6      -3.942   7.166   2.749  1.00  0.00      X1  
ATOM     10  H2' CYT     6      -3.393   8.086   4.163  1.00  0.00      X1  
ATOM     11  C3' CYT     6      -5.254   7.064   4.504  1.00  0.00      X1  
ATOM     12  H3' CYT     6      -5.883   6.345   3.965  1.00  0.00      X1  
ATOM     13  O3' CYT     6      -5.933   8.298   4.641  1.00  0.00      X1  
ATOM     14  P   3DR     7      -6.861   8.828   3.377  1.00  0.00      X1  
ATOM     15  O1P 3DR     7      -6.210   8.560   2.058  1.00  0.00      X1  
ATOM     16  O2P 3DR     7      -7.344  10.203   3.769  1.00  0.00      X1  
ATOM     17  O5' 3DR     7      -8.100   7.708   3.581  1.00  0.00      X1  
ATOM     18  C5' 3DR     7      -8.794   7.300   2.401  1.00  0.00      X1  
ATOM     19  H5' 3DR     7      -8.100   6.847   1.685  1.00  0.00      X1  
ATOM     20 H5'' 3DR     7      -9.305   8.144   1.923  1.00  0.00      X1  
ATOM     21 QQH1 3DR     7      -9.549   6.570   2.711  1.00  0.00      X1  
ATOM     22  CG  LYS    73      -9.711  13.380   8.894  1.00  0.00      X1  
ATOM     23  HG1 LYS    73      -9.132  14.216   8.481  1.00  0.00      X1  
ATOM     24  HG2 LYS    73     -10.596  13.801   9.388  1.00  0.00      X1  
ATOM     25 QQH4 LYS    73      -9.094  12.905   9.668  1.00  0.00      X1  
ATOM     26  CD  LYS    73     -10.091  12.388   7.789  1.00  0.00      X1  
ATOM     27  HD1 LYS    73     -10.722  12.877   7.036  1.00  0.00      X1  
ATOM     28  HD2 LYS    73     -10.694  11.572   8.214  1.00  0.00      X1  
ATOM     29  CE  LYS    73      -8.869  11.801   7.072  1.00  0.00      X1  
ATOM     30  HE1 LYS    73      -8.254  11.249   7.811  1.00  0.00      X1  
ATOM     31  HE2 LYS    73      -8.240  12.630   6.714  1.00  0.00      X1  
ATOM     32  NZ  LYS    73      -9.246  11.013   5.903  1.00  0.00      X1  
ATOM     33  HZ1 LYS    73      -9.692  10.129   6.154  1.00  0.00      X1  
ATOM     34  HZ2 LYS    73     -10.079  11.046   3.951  1.00  0.00      X1  
ATOM     35  OH2 TIP3 6134     -10.505   8.368   4.957  1.00  0.00      X1  
ATOM     36  H1  TIP3 6134     -10.541   9.069   4.269  1.00  0.00      X1  
ATOM     37  H2  TIP3 6134      -9.611   8.016   4.783  1.00  0.00      X1  
ATOM     38  OH2 TIP3 1863      -9.989  10.555   3.110  1.00  0.00      X1  
ATOM     39  H1  TIP3 1863      -8.414  10.754   5.363  1.00  0.00      X1  
ATOM     40  H2  TIP3 1863      -9.008  10.447   3.103  1.00  0.00      X1  
TER     641      TIP3  1863
END
