# Supplementary material for: Role of magnesium ions in the reaction mechanism at the interface between Tm1631 protein and its DNA ligand
Source: Chem Cent J. 2016 Jul 8;10:41. doi: 10.1186/s13065-016-0188-6 (PMC4939058; doi:10.1186/s13065-016-0188-6)
Supplement: Supplementary file 3 — 10.1186/s13065-016-0188-6 PDB structures for all studied mechanisms. [file 13065_2016_188_MOESM3_ESM.zip › slike-no-mg-3000-6.pdb]

REMARK  MOLECULAR DYNAMICS                                                            
REMARK   DATE:     4/13/15     16:10: 4      CREATED BY USER: grizli                  
ATOM      1  C4' CYT     6      -4.453   6.227   5.339  1.00  0.00      X1  
ATOM      2  H4' CYT     6      -4.657   6.679   6.323  1.00  0.00      X1  
ATOM      3  O4' CYT     6      -3.053   6.259   5.043  1.00  0.00      X1  
ATOM      4  C1' CYT     6      -2.770   7.389   4.194  1.00  0.00      X1  
ATOM      5  H1' CYT     6      -1.973   7.989   4.656  1.00  0.00      X1  
ATOM      6 QQH3 CYT     6      -2.389   7.016   3.231  1.00  0.00      X1  
ATOM      7 QQH2 CYT     6      -4.779   5.181   5.359  1.00  0.00      X1  
ATOM      8  C2' CYT     6      -4.082   8.161   4.029  1.00  0.00      X1  
ATOM      9 H2'' CYT     6      -4.195   8.650   3.058  1.00  0.00      X1  
ATOM     10  H2' CYT     6      -4.205   8.917   4.814  1.00  0.00      X1  
ATOM     11  C3' CYT     6      -5.132   7.060   4.248  1.00  0.00      X1  
ATOM     12  H3' CYT     6      -5.242   6.471   3.328  1.00  0.00      X1  
ATOM     13  O3' CYT     6      -6.391   7.516   4.689  1.00  0.00      X1  
ATOM     14  P   3DR     7      -7.378   8.241   3.570  1.00  0.00      X1  
ATOM     15  O1P 3DR     7      -7.015   7.803   2.186  1.00  0.00      X1  
ATOM     16  O2P 3DR     7      -7.362   9.711   3.951  1.00  0.00      X1  
ATOM     17  O5' 3DR     7      -8.753   7.451   4.090  1.00  0.00      X1  
ATOM     18  C5' 3DR     7      -9.635   6.899   3.108  1.00  0.00      X1  
ATOM     19  H5' 3DR     7      -9.079   6.266   2.410  1.00  0.00      X1  
ATOM     20 H5'' 3DR     7     -10.145   7.703   2.572  1.00  0.00      X1  
ATOM     21 QQH1 3DR     7     -10.364   6.295   3.659  1.00  0.00      X1  
ATOM     22  CG  LYS    73      -9.350  13.676   8.221  1.00  0.00      X1  
ATOM     23  HG1 LYS    73      -8.880  14.400   7.542  1.00  0.00      X1  
ATOM     24  HG2 LYS    73     -10.175  14.186   8.733  1.00  0.00      X1  
ATOM     25 QQH4 LYS    73      -8.603  13.403   8.977  1.00  0.00      X1  
ATOM     26  CD  LYS    73      -9.830  12.440   7.450  1.00  0.00      X1  
ATOM     27  HD1 LYS    73     -10.588  12.724   6.708  1.00  0.00      X1  
ATOM     28  HD2 LYS    73     -10.323  11.743   8.145  1.00  0.00      X1  
ATOM     29  CE  LYS    73      -8.687  11.716   6.732  1.00  0.00      X1  
ATOM     30  HE1 LYS    73      -7.912  11.453   7.478  1.00  0.00      X1  
ATOM     31  HE2 LYS    73      -8.207  12.416   6.033  1.00  0.00      X1  
ATOM     32  NZ  LYS    73      -9.147  10.568   5.955  1.00  0.00      X1  
ATOM     33  HZ1 LYS    73      -9.416   9.795   6.562  1.00  0.00      X1  
ATOM     34  HZ2 LYS    73      -9.934  10.225   4.024  1.00  0.00      X1  
ATOM     35  OH2 TIP3 6134     -10.581   7.894   6.182  1.00  0.00      X1  
ATOM     36  H1  TIP3 6134     -10.919   8.646   5.670  1.00  0.00      X1  
ATOM     37  H2  TIP3 6134      -9.810   7.635   5.632  1.00  0.00      X1  
ATOM     38  OH2 TIP3 1863      -9.857   9.914   3.089  1.00  0.00      X1  
ATOM     39  H1  TIP3 1863      -8.377  10.227   5.352  1.00  0.00      X1  
ATOM     40  H2  TIP3 1863      -8.910  10.096   2.946  1.00  0.00      X1  
TER     641      TIP3  1863
END
