# Supplementary material for: Role of magnesium ions in the reaction mechanism at the interface between Tm1631 protein and its DNA ligand
Source: Chem Cent J. 2016 Jul 8;10:41. doi: 10.1186/s13065-016-0188-6 (PMC4939058; doi:10.1186/s13065-016-0188-6)
Supplement: Supplementary file 3 — 10.1186/s13065-016-0188-6 PDB structures for all studied mechanisms. [file 13065_2016_188_MOESM3_ESM.zip › slike-no-mg-3000-7.pdb]

REMARK  MOLECULAR DYNAMICS                                                            
REMARK   DATE:     4/13/15     16:10: 4      CREATED BY USER: grizli                  
ATOM      1  C4' CYT     6      -4.233   5.882   4.870  1.00  0.00      X1  
ATOM      2  H4' CYT     6      -4.794   5.401   5.684  1.00  0.00      X1  
ATOM      3  O4' CYT     6      -2.933   6.271   5.341  1.00  0.00      X1  
ATOM      4  C1' CYT     6      -2.842   7.703   5.345  1.00  0.00      X1  
ATOM      5  H1' CYT     6      -2.280   8.004   6.240  1.00  0.00      X1  
ATOM      6 QQH3 CYT     6      -2.269   8.041   4.464  1.00  0.00      X1  
ATOM      7 QQH2 CYT     6      -4.119   5.162   4.049  1.00  0.00      X1  
ATOM      8  C2' CYT     6      -4.274   8.225   5.305  1.00  0.00      X1  
ATOM      9 H2'' CYT     6      -4.368   9.232   4.894  1.00  0.00      X1  
ATOM     10  H2' CYT     6      -4.727   8.211   6.305  1.00  0.00      X1  
ATOM     11  C3' CYT     6      -4.981   7.160   4.436  1.00  0.00      X1  
ATOM     12  H3' CYT     6      -4.766   7.362   3.376  1.00  0.00      X1  
ATOM     13  O3' CYT     6      -6.355   7.008   4.647  1.00  0.00      X1  
ATOM     14  P   3DR     7      -7.440   7.957   3.483  1.00  0.00      X1  
ATOM     15  O1P 3DR     7      -7.038   7.484   2.129  1.00  0.00      X1  
ATOM     16  O2P 3DR     7      -6.948   9.374   4.014  1.00  0.00      X1  
ATOM     17  O5' 3DR     7      -8.700   7.281   4.286  1.00  0.00      X1  
ATOM     18  C5' 3DR     7      -9.741   6.717   3.483  1.00  0.00      X1  
ATOM     19  H5' 3DR     7      -9.373   5.831   2.949  1.00  0.00      X1  
ATOM     20 H5'' 3DR     7     -10.102   7.466   2.774  1.00  0.00      X1  
ATOM     21 QQH1 3DR     7     -10.534   6.409   4.174  1.00  0.00      X1  
ATOM     22  CG  LYS    73      -9.843  13.358   7.876  1.00  0.00      X1  
ATOM     23  HG1 LYS    73      -9.679  14.112   7.097  1.00  0.00      X1  
ATOM     24  HG2 LYS    73     -10.769  13.621   8.402  1.00  0.00      X1  
ATOM     25 QQH4 LYS    73      -9.017  13.441   8.595  1.00  0.00      X1  
ATOM     26  CD  LYS    73      -9.912  11.951   7.271  1.00  0.00      X1  
ATOM     27  HD1 LYS    73     -10.737  11.882   6.552  1.00  0.00      X1  
ATOM     28  HD2 LYS    73     -10.115  11.217   8.067  1.00  0.00      X1  
ATOM     29  CE  LYS    73      -8.618  11.560   6.541  1.00  0.00      X1  
ATOM     30  HE1 LYS    73      -7.766  11.611   7.235  1.00  0.00      X1  
ATOM     31  HE2 LYS    73      -8.423  12.293   5.748  1.00  0.00      X1  
ATOM     32  NZ  LYS    73      -8.633  10.242   5.906  1.00  0.00      X1  
ATOM     33  HZ1 LYS    73      -8.737   9.493   6.587  1.00  0.00      X1  
ATOM     34  HZ2 LYS    73      -9.430  10.189   5.241  1.00  0.00      X1  
ATOM     35  OH2 TIP3 6134     -10.918  10.677   4.132  1.00  0.00      X1  
ATOM     36  H1  TIP3 6134     -10.218  10.174   3.515  1.00  0.00      X1  
ATOM     37  H2  TIP3 6134     -11.545   9.967   4.342  1.00  0.00      X1  
ATOM     38  OH2 TIP3 1863      -9.198   9.363   2.842  1.00  0.00      X1  
ATOM     39  H1  TIP3 1863      -7.550   9.755   4.762  1.00  0.00      X1  
ATOM     40  H2  TIP3 1863      -8.635   9.955   2.326  1.00  0.00      X1  
TER     641      TIP3  1863
END
