# Supplementary material for: Role of magnesium ions in the reaction mechanism at the interface between Tm1631 protein and its DNA ligand
Source: Chem Cent J. 2016 Jul 8;10:41. doi: 10.1186/s13065-016-0188-6 (PMC4939058; doi:10.1186/s13065-016-0188-6)
Supplement: Supplementary file 3 — 10.1186/s13065-016-0188-6 PDB structures for all studied mechanisms. [file 13065_2016_188_MOESM3_ESM.zip › slike-no-mg-3000-8.pdb]

REMARK  MOLECULAR DYNAMICS                                                            
REMARK   DATE:     4/13/15     16:10: 4      CREATED BY USER: grizli                  
ATOM      1  C4' CYT     6      -5.441   6.324   5.209  1.00  0.00      X1  
ATOM      2  H4' CYT     6      -5.819   6.859   6.094  1.00  0.00      X1  
ATOM      3  O4' CYT     6      -4.004   6.268   5.238  1.00  0.00      X1  
ATOM      4  C1' CYT     6      -3.483   7.193   4.267  1.00  0.00      X1  
ATOM      5  H1' CYT     6      -2.653   7.748   4.730  1.00  0.00      X1  
ATOM      6 QQH3 CYT     6      -3.063   6.623   3.419  1.00  0.00      X1  
ATOM      7 QQH2 CYT     6      -5.827   5.295   5.237  1.00  0.00      X1  
ATOM      8  C2' CYT     6      -4.648   8.069   3.821  1.00  0.00      X1  
ATOM      9 H2'' CYT     6      -4.537   8.478   2.812  1.00  0.00      X1  
ATOM     10  H2' CYT     6      -4.815   8.904   4.512  1.00  0.00      X1  
ATOM     11  C3' CYT     6      -5.860   7.098   3.929  1.00  0.00      X1  
ATOM     12  H3' CYT     6      -5.751   6.377   3.080  1.00  0.00      X1  
ATOM     13  O3' CYT     6      -7.106   7.647   3.968  1.00  0.00      X1  
ATOM     14  P   3DR     7      -7.946   9.770   2.669  1.00  0.00      X1  
ATOM     15  O1P 3DR     7      -7.175   9.422   1.448  1.00  0.00      X1  
ATOM     16  O2P 3DR     7      -7.202  10.402   3.920  1.00  0.00      X1  
ATOM     17  O5' 3DR     7      -9.256   8.896   3.070  1.00  0.00      X1  
ATOM     18  C5' 3DR     7      -9.436   7.611   2.459  1.00  0.00      X1  
ATOM     19  H5' 3DR     7      -9.270   7.670   1.377  1.00  0.00      X1  
ATOM     20 H5'' 3DR     7     -10.477   7.326   2.654  1.00  0.00      X1  
ATOM     21 QQH1 3DR     7      -8.724   6.917   2.912  1.00  0.00      X1  
ATOM     22  CG  LYS    73      -9.230  11.911   9.567  1.00  0.00      X1  
ATOM     23  HG1 LYS    73      -9.187  13.006   9.490  1.00  0.00      X1  
ATOM     24  HG2 LYS    73      -9.928  11.662  10.375  1.00  0.00      X1  
ATOM     25 QQH4 LYS    73      -8.234  11.563   9.868  1.00  0.00      X1  
ATOM     26  CD  LYS    73      -9.652  11.271   8.239  1.00  0.00      X1  
ATOM     27  HD1 LYS    73     -10.660  11.617   7.964  1.00  0.00      X1  
ATOM     28  HD2 LYS    73      -9.714  10.180   8.353  1.00  0.00      X1  
ATOM     29  CE  LYS    73      -8.680  11.570   7.087  1.00  0.00      X1  
ATOM     30  HE1 LYS    73      -7.676  11.227   7.370  1.00  0.00      X1  
ATOM     31  HE2 LYS    73      -8.608  12.657   6.931  1.00  0.00      X1  
ATOM     32  NZ  LYS    73      -9.017  10.930   5.815  1.00  0.00      X1  
ATOM     33  HZ1 LYS    73      -9.069   9.895   5.942  1.00  0.00      X1  
ATOM     34  HZ2 LYS    73      -9.900  11.272   5.446  1.00  0.00      X1  
ATOM     35  OH2 TIP3 6134      -8.435   8.149   6.117  1.00  0.00      X1  
ATOM     36  H1  TIP3 6134      -9.174   7.581   5.851  1.00  0.00      X1  
ATOM     37  H2  TIP3 6134      -7.792   8.009   5.307  1.00  0.00      X1  
ATOM     38  OH2 TIP3 1863      -8.923  11.144   2.268  1.00  0.00      X1  
ATOM     39  H1  TIP3 1863      -7.869  10.725   4.630  1.00  0.00      X1  
ATOM     40  H2  TIP3 1863      -8.322  11.775   1.839  1.00  0.00      X1  
TER     641      TIP3  1863
END
