# Supplementary material for: Role of magnesium ions in the reaction mechanism at the interface between Tm1631 protein and its DNA ligand
Source: Chem Cent J. 2016 Jul 8;10:41. doi: 10.1186/s13065-016-0188-6 (PMC4939058; doi:10.1186/s13065-016-0188-6)
Supplement: Supplementary file 3 — 10.1186/s13065-016-0188-6 PDB structures for all studied mechanisms. [file 13065_2016_188_MOESM3_ESM.zip › slike-no-mg-3000-9.pdb]

REMARK  MOLECULAR DYNAMICS                                                            
REMARK   DATE:     4/13/15     16:10: 4      CREATED BY USER: grizli                  
ATOM      1  C4' CYT     6      -4.978   6.529   5.517  1.00  0.00      X1  
ATOM      2  H4' CYT     6      -5.603   6.602   6.422  1.00  0.00      X1  
ATOM      3  O4' CYT     6      -3.767   7.272   5.669  1.00  0.00      X1  
ATOM      4  C1' CYT     6      -3.946   8.579   5.080  1.00  0.00      X1  
ATOM      5  H1' CYT     6      -3.731   9.344   5.841  1.00  0.00      X1  
ATOM      6 QQH3 CYT     6      -3.204   8.693   4.275  1.00  0.00      X1  
ATOM      7 QQH2 CYT     6      -4.717   5.475   5.357  1.00  0.00      X1  
ATOM      8  C2' CYT     6      -5.381   8.650   4.551  1.00  0.00      X1  
ATOM      9 H2'' CYT     6      -5.511   9.247   3.647  1.00  0.00      X1  
ATOM     10  H2' CYT     6      -6.067   9.057   5.303  1.00  0.00      X1  
ATOM     11  C3' CYT     6      -5.730   7.164   4.331  1.00  0.00      X1  
ATOM     12  H3' CYT     6      -5.269   6.818   3.396  1.00  0.00      X1  
ATOM     13  O3' CYT     6      -7.085   6.832   4.254  1.00  0.00      X1  
ATOM     14  P   3DR     7      -9.134   8.862   2.515  1.00  0.00      X1  
ATOM     15  O1P 3DR     7      -8.810   8.185   1.220  1.00  0.00      X1  
ATOM     16  O2P 3DR     7      -8.117   9.650   3.307  1.00  0.00      X1  
ATOM     17  O5' 3DR     7      -9.887   7.790   3.569  1.00  0.00      X1  
ATOM     18  C5' 3DR     7     -10.065   6.453   3.103  1.00  0.00      X1  
ATOM     19  H5' 3DR     7      -9.102   5.938   3.049  1.00  0.00      X1  
ATOM     20 H5'' 3DR     7     -10.540   6.434   2.116  1.00  0.00      X1  
ATOM     21 QQH1 3DR     7     -10.713   5.948   3.830  1.00  0.00      X1  
ATOM     22  CG  LYS    73      -7.445  13.038   8.397  1.00  0.00      X1  
ATOM     23  HG1 LYS    73      -7.727  14.008   7.968  1.00  0.00      X1  
ATOM     24  HG2 LYS    73      -7.569  13.107   9.485  1.00  0.00      X1  
ATOM     25 QQH4 LYS    73      -6.376  12.888   8.195  1.00  0.00      X1  
ATOM     26  CD  LYS    73      -8.283  11.898   7.808  1.00  0.00      X1  
ATOM     27  HD1 LYS    73      -9.344  12.057   8.054  1.00  0.00      X1  
ATOM     28  HD2 LYS    73      -8.005  10.942   8.269  1.00  0.00      X1  
ATOM     29  CE  LYS    73      -8.137  11.757   6.289  1.00  0.00      X1  
ATOM     30  HE1 LYS    73      -7.082  11.572   6.045  1.00  0.00      X1  
ATOM     31  HE2 LYS    73      -8.396  12.721   5.810  1.00  0.00      X1  
ATOM     32  NZ  LYS    73      -8.904  10.626   5.772  1.00  0.00      X1  
ATOM     33  HZ1 LYS    73      -8.734   8.875   6.204  1.00  0.00      X1  
ATOM     34  HZ2 LYS    73      -9.902  10.840   5.768  1.00  0.00      X1  
ATOM     35  OH2 TIP3 6134      -8.803   7.881   6.163  1.00  0.00      X1  
ATOM     36  H1  TIP3 6134      -9.373   7.779   5.371  1.00  0.00      X1  
ATOM     37  H2  TIP3 6134      -7.576   7.299   4.977  1.00  0.00      X1  
ATOM     38  OH2 TIP3 1863     -10.441   9.854   2.263  1.00  0.00      X1  
ATOM     39  H1  TIP3 1863      -8.631  10.399   4.792  1.00  0.00      X1  
ATOM     40  H2  TIP3 1863     -10.474   9.972   1.302  1.00  0.00      X1  
TER     641      TIP3  1863
END
